# Supplementary material for: Identification of Distinct Heterogenic Subtypes and Molecular Signatures Associated with African Ancestry in Triple Negative Breast Cancer Using Quantified Genetic Ancestry Models in Admixed Race Populations
Source: Cancers (Basel). 2020 May 13;12(5):1220. doi: 10.3390/cancers12051220 (PMC7281131; doi:10.3390/cancers12051220)
Supplement: Supplementary file 1 [file cancers-12-01220-s001.zip]

Archive with 33 entries (30 files):
- Cancers-785734 supplementary/
- Cancers-785734 supplementary/SUPPLEMENTAL FIGURES AND TABLES final rnm.docx
- cancers-785734 supplementary/Supplementary2020-04-29/
- cancers-785734 supplementary/Supplementary2020-04-29/SF 1.tiff
- cancers-785734 supplementary/Supplementary2020-04-29/SF 2.tiff
- cancers-785734 supplementary/Supplementary2020-04-29/SF 3.tiff
- cancers-785734 supplementary/Supplementary2020-04-29/SF 4.tiff
- cancers-785734 supplementary/Supplementary2020-04-29/SF 5.tiff
- cancers-785734 supplementary/Supplementary2020-04-29/SF 6.tiff
- cancers-785734 supplementary/Supplementary2020-04-29/SUPPLEMENTAL FIGURES AND TABLES FOR SUBMISSION.docx
- cancers-785734 supplementary/Supplementary2020-04-29/Table S4 Significantly differentially expressed genes associated with quantified genetic ancestry among treatment-naive tumors.xlsx
- cancers-785734 supplementary/Supplementary2020-04-29/Table S5 Significantly differentially expressed genes associated with self-reported race among treatment-naive tumors.xls
- Cancers-785734 supplementary/Table S4 Significantly differentially expressed genes associated with quantified genetic ancestry among treatment-naive tumors.xls
- Cancers-785734 supplementary/Table S5 Significantly differentially expressed genes associated with self-reported race among treatment-naive tumors.xls
- Supplementary2020-04-29/
- Supplementary2020-04-29/SF 1.tiff
- Supplementary2020-04-29/SF 2.tiff
- Supplementary2020-04-29/SF 3.tiff
- Supplementary2020-04-29/SF 4.tiff
- Supplementary2020-04-29/SF 5.tiff
- Supplementary2020-04-29/SF 6.tiff
- Supplementary2020-04-29/SUPPLEMENTAL FIGURES AND TABLES FOR SUBMISSION 2020-04-29.docx
- Supplementary2020-04-29/Table S4 Significantly differentially expressed genes associated with quantified genetic ancestry among treatment-naive tumors.xlsx
- Supplementary2020-04-29/Table S5 Significantly differentially expressed genes associated with self-reported race among treatment-naive tumors.xls
- __MACOSX/Supplementary2020-04-29/._SF 1.tiff
- __MACOSX/Supplementary2020-04-29/._SF 2.tiff
- __MACOSX/Supplementary2020-04-29/._SF 3.tiff
- __MACOSX/Supplementary2020-04-29/._SF 4.tiff
- __MACOSX/Supplementary2020-04-29/._SF 5.tiff
- __MACOSX/Supplementary2020-04-29/._SF 6.tiff
- __MACOSX/Supplementary2020-04-29/._SUPPLEMENTAL FIGURES AND TABLES FOR SUBMISSION 2020-04-29.docx
- __MACOSX/Supplementary2020-04-29/._Table S4 Significantly differentially expressed genes associated with quantified genetic ancestry among treatment-naive tumors.xlsx
- __MACOSX/Supplementary2020-04-29/._Table S5 Significantly differentially expressed genes associated with self-reported race among treatment-naive tumors.xls
