# Supplementary material for: Identification of Distinct Heterogenic Subtypes and Molecular Signatures Associated with African Ancestry in Triple Negative Breast Cancer Using Quantified Genetic Ancestry Models in Admixed Race Populations
Source: Cancers (Basel). 2020 May 13;12(5):1220. doi: 10.3390/cancers12051220 (PMC7281131; doi:10.3390/cancers12051220)
Supplement: Supplementary file 1 [file cancers-12-01220-s001.zip › cancers-785734 supplementary/Supplementary2020-04-29/Table S4 Significantly differentially expressed genes associated with quantified genetic ancestry among treatment-naive tumors.xlsx]

## Sheet: AFR fold change genes remove 2 
Genes	AFR	EUR	Log2FoldChange
7SK	2.92849	7.43718	-1.3446
AC004057.1	76.1966	33.9467	1.16646
AC004951.6	28.8651	16.3585	0.819284
AC006014.10	4.38565	1.04928	2.06339
AC006995.8	2.91542	0.356395	3.03216
AC008753.3	0.0142056	0.857446	-5.91552
AC013269.1	0.220447	4.0111	-4.18549
AC073135.7	0.780114	0.168716	2.20909
AC079949.1	6554.78	93972.1	-3.84161
AC090602.2	0.270283	1.54338	-2.51355
AC140481.1	0.485672	5.33689	-3.45795
AC233263.2	0.194703	0.868922	-2.15795
ACTBP2	2.94629	7.51767	-1.35139
ADAMTS4	15.8281	7.39561	1.09775
AL161626.1	837.725	23812.9	-4.82912
AP000357.4	0.0156745	0.234199	-3.90125
ATF4P4	0.606616	1.82001	-1.58509
C16orf93	2.06674	0.757279	1.44846
CCL4L1	0.719749	0.13482	2.41646
CSPG4P10	3.79784	0.404709	3.23022
CSPG4P12	8.59363	4.22721	1.02356
CSPG4P8	3.74247	0.767221	2.28628
CTD-2014B16.2	0.00225381	0.108003	-5.58256
CTD-2213F21.1	0.00534723	0.172617	-5.01264
CTD-2328D6.1	1762.05	18427.3	-3.38651
EEF1A1P14	0.774646	2.68721	-1.7945
EEF1A1P22	0.872114	2.06109	-1.24082
EEF1A1P38	0.0635578	0.90988	-3.83953
EEF1A1P8	0.164934	1.08532	-2.71816
F8A1	2.88474	1.53958	0.905904
FAUP1	3.50643	7.34675	-1.0671
FCGR3B	3.80836	8.99726	-1.24031
FTH1P12	1.54347	5.33412	-1.78907
FTH1P20	5.99991	12.1328	-1.0159
FTLP2	0.262429	1.2836	-2.2902
FTLP3	18.7832	51.7555	-1.46227
GAPDHP63	0.10265	0.423675	-2.04523
GLULP4	0.38316	1.17713	-1.61926
HCG4P5	1.03431	0.268543	1.94545
HSP90AA6P	0.0665286	0.46251	-2.79744
LINC00273	0.253044	3.14893	-3.6374
LINC00910	7.66595	22.8249	-1.57407
MIR663B	1.96616	12.3882	-2.65551
NUDC	30.8309	19.4568	0.664103
PBLD	7.73928	3.80983	1.02247
POM121B	4.12685	1.82013	1.181
RN7SK	51836.5	30878.7	0.747355
RN7SKP118	0.180627	1.94589	-3.42935
RN7SKP133	0.108684	1.82524	-4.06988
RN7SKP166	0.0462592	0.863754	-4.22281
RN7SKP185	1.74021	30.666	-4.13931
RN7SKP217	0.71811	2.09002	-1.54124
RN7SKP227	3.47453	16.9156	-2.28346
RN7SKP228	0.514469	1.98165	-1.94555
RN7SKP230	5.52303	66.3032	-3.58555
RN7SKP255	619.859	1033.37	-0.737346
RN7SKP274	28.0432	68.9661	-1.29824
RN7SKP291	0.178482	0.911574	-2.35258
RN7SKP36	0.192508	2.11179	-3.45548
RN7SKP48	0.655023	14.2066	-4.43887
RN7SKP55	2.13902	16.2034	-2.92128
RN7SKP91	0.0602742	0.379613	-2.65492
RN7SL128P	23.4733	93.0279	-1.98664
RN7SL151P	2.84416	14.4439	-2.34439
RN7SL191P	0.121867	3.84931	-4.98123
RN7SL296P	0.930465	10.171	-3.45037
RN7SL322P	0.045701	0.411095	-3.16918
RN7SL359P	8.50035	25.0823	-1.56108
RN7SL38P	0.193195	2.09338	-3.43771
RN7SL499P	0.242066	5.6848	-4.55364
RN7SL507P	0.0217041	0.707877	-5.02746
RN7SL546P	0.437537	4.01379	-3.19749
RN7SL555P	0.0207453	0.497544	-4.58397
RN7SL587P	3.57654	49.1883	-3.78168
RN7SL5P	25055.9	15449.7	0.697571
RN7SL643P	0.0142644	0.322631	-4.4994
RN7SL664P	1.10179	8.86948	-3.00901
RN7SL665P	0.364436	1.25886	-1.78839
RN7SL732P	0.604213	5.46372	-3.17675
RN7SL736P	1.21713	4.14947	-1.76944
RN7SL739P	5.71208	2.09756	1.44531
RN7SL752P	26.7618	89.8834	-1.74788
RN7SL8P	0.667396	2.07087	-1.63363
RNU1-11P	10.2352	27.5179	-1.42683
RNU1-140P	0.169649	1.21114	-2.83574
RNU1-27P	4913.14	19945.8	-2.02137
RNU1-28P	2551.7	19443.7	-2.92978
RNU2-23P	1.49955	4.0669	-1.4394
RNU2-26P	4.14352	18.7918	-2.18117
RNU2-33P	1.45513	5.22466	-1.84419
RNU2-36P	1.22707	19.3187	-3.97671
RNU2-57P	3.80762	18.6143	-2.28945
RNU2-61P	34.7897	128.077	-1.88028
RNU2-64P	100.107	196.566	-0.973472
RNU2-6P	37.7418	87.7655	-1.21749
RNU6-7	1.62127	56.3564	-5.11939
RNU6ATAC2P	0.256494	1.83186	-2.83631
RNVU1-1	1.62767	6.08775	-1.9031
RNVU1-10	1.05039	4.31102	-2.0371
RNVU1-13	2.8133	21.4238	-2.92888
RNVU1-18	2929.23	650.829	2.17017
RNVU1-7	3067.02	615.541	2.31691
RNVU1-9	3073.59	618.347	2.31343
RP11-100N21.1	1.72082	4.5071	-1.3891
RP11-1033A18.1	3.18829	7.63745	-1.26031
RP11-104D3.2	0.091048	0.751629	-3.04532
RP11-109G10.2	0.00370268	0.0388498	-3.39127
RP11-1136G11.6	0.0771325	0.434207	-2.49297
RP11-12M9.3	0.736639	2.51686	-1.7726
RP11-161H23.5	0.0413844	3.76921	-6.50903
RP11-204C16.4	6.55167	13.2839	-1.01974
RP11-302I18.1	0.00375613	0.198654	-5.72486
RP11-367G18.2	3.88764	7.81019	-1.00647
RP11-396K3.1	14.9098	4.74101	1.65299
RP11-407N17.6	0.801758	1.84737	-1.20424
RP11-416K24.2	2.20078	5.28465	-1.26379
RP11-434O22.1	0.824824	2.51863	-1.61048
RP11-435F13.2	0.0256897	0.766817	-4.89962
RP11-53M11.2	0.0298018	0.428951	-3.84734
RP11-543B16.1	5.61543	14.0752	-1.32569
RP11-54D18.4	0.619163	2.15297	-1.79794
RP11-553P9.1	0.797063	2.49259	-1.64488
RP11-563H6.1	0.765987	3.08922	-2.01185
RP11-663P9.2	1.16946	3.32249	-1.50642
RP11-681N23.1	0.0749838	0.719461	-3.26226
RP13-608F4.5	0.671315	4.12565	-2.61956
RP13-991F5.2	4.00742	1.62013	1.30657
RP3-375P9.2	1.66408	4.80079	-1.52855
RP4-575N6.2	0.0870429	0.537152	-2.62553
RP4-775C13.1	1.33992	3.18291	-1.2482
RP6-218J18.2	0.294876	0.998668	-1.7599
RPEL1	0.232507	0.860798	-1.8884
RPL10AP2	0.310459	1.33351	-2.10275
RPL12P8	1.99782	4.65239	-1.21955
RPL13AP20	7.28993	13.4247	-0.880917
RPL31P63	0.436359	2.1395	-2.29369
RPL37P2	0.721138	1.95989	-1.44243
RPL4P5	2.64821	5.60362	-1.08134
RPL7P47	0.563719	2.71664	-2.26877
RPS12P23	0.0729249	0.774059	-3.40796
RPS20P24	0.171533	0.809977	-2.2394
RPS26	37.9121	15.2866	1.31039
RPS27AP1	0.0313466	0.588604	-4.23092
RPSAP9	2.43367	4.64567	-0.932754
SNORD3B-1	867.075	4683.47	-2.43335
SNORD3B-2	925.348	4379.25	-2.24261
SNORD3C	5126.64	2523.36	1.02267
SNORD3D	640.975	4045.46	-2.65796
SPDYE2	31.768	9.56793	1.7313
SPDYE2B	30.0946	3.63792	3.04832
SPDYE8P	1.50394	0.181306	3.05225
TPT1P6	0.0175183	0.218608	-3.64141
WWP1P1	0.0746064	0.382561	-2.35832
YWHAZP5	2.86897	6.37948	-1.15291
ZBTB22	2.25892	1.40732	0.682685
ZWINT	13.3932	6.54785	1.03241
