# Supplementary material for: Identification of Distinct Heterogenic Subtypes and Molecular Signatures Associated with African Ancestry in Triple Negative Breast Cancer Using Quantified Genetic Ancestry Models in Admixed Race Populations
Source: Cancers (Basel). 2020 May 13;12(5):1220. doi: 10.3390/cancers12051220 (PMC7281131; doi:10.3390/cancers12051220)
Supplement: Supplementary file 1 [file cancers-12-01220-s001.zip › cancers-785734 supplementary/Supplementary2020-04-29/Table S5 Significantly differentially expressed genes associated with self-reported race among treatment-naive tumors.xls]

## Sheet: Downregulated
ID	Symbol	Log2 Fold Change	Expr p-value	AA Average	CA Average
ENSG00000256045	MTRNR2L10	-4.944	7.07e-32	20.2678	3489.77
ENSG00000270672	MTRNR2L6	-4.731	1.14e-36	9.92241	623.113
ENSG00000201654	RNU6-7	-4.486	1.94e-38	2.05047	75.2513
ENSG00000258232	RP11_161H235	-4.414	1.67e-30	0.219136	30.497
ENSG00000201901	RN7SKP48	-4.236	1.58e-67	2.31784	45.8
ENSG00000199683	RN7SKP185	-4.064	2.51e-75	5.29799	95.1954
ENSG00000249072	RP11_777B95	-3.81	2.1e-18	4.93302	198.773
ENSG00000240233	RN7SL587P	-3.762	1.49e-100	8.34217	134.218
ENSG00000241781		-3.673	1.03e-17	518.916	19496.5
ENSG00000222293	RNU2-36P	-3.643	2.92e-37	1.92337	37.7635
ENSG00000241198	RN7SL191P	-3.555	5.94e-39	0.812333	11.5202
ENSG00000202512	RN7SKP230	-3.528	2.34e-81	16.3156	192.299
ENSG00000239202	RN7SL499P	-3.366	4.2e-18	0.647213	17.233
ENSG00000270188	MTRNR2L11	-3.343	2.57e-13	8.8299	284.214
ENSG00000255633	MTRNR2L9	-3.305	8.84e-16	173.075	3605.08
ENSG00000263587		-3.302	2.09e-43	2.71889	26.2785
ENSG00000256066		-3.166	2.01e-21	1.35427	12.0365
ENSG00000265078	RN7SL664P	-3.148	6.45e-27	3.43278	25.0038
ENSG00000206588	RNU1-28P	-3.13	1.4e-43	3374.34	34394.2
ENSG00000240606	RN7SL564P	-3.027	6.48e-15	1.09133	16.0839
ENSG00000225840	AC010970.2	-2.992	4.19e-11	13.2567	238.196
ENSG00000271043	MTRNR2L2	-2.95	3.24e-11	903.766	15963.4
ENSG00000201201	RN7SKP118	-2.919	7.66e-23	0.665216	6.45416
ENSG00000257010		-2.91	1.17e-19	1.96569	15.242
ENSG00000239776		-2.899	2.39e-10	4142.66	76782.7
ENSG00000264618	RN7SL732P	-2.87	8.08e-21	2.89807	16.6611
ENSG00000256618	MTRNR2L1	-2.868	4.51e-10	516.603	9342.62
ENSG00000201715	RN7SKP133	-2.857	1.31e-23	0.499062	6.05246
ENSG00000201758	RN7SKP55	-2.805	1.61e-26	5.24595	43.6737
ENSG00000240481	RN7SL38P	-2.795	1.62e-20	0.609512	6.76
ENSG00000212456		-2.781	1.04e-15	4.23336	42.6366
ENSG00000213500	LAP3P2	-2.698	1e-08	0.458919	13.3572
ENSG00000200867	RN7SKP36	-2.659	2.45e-18	0.479668	5.80187
ENSG00000256642	LINC00273	-2.631	1.08e-10	6.74392	46.6776
ENSG00000226958		-2.602	1.37e-08	8842.01	110961
ENSG00000239224	RN7SL546P	-2.573	2.12e-19	2.15278	11.6273
ENSG00000180172	RPS12P23	-2.546	1.2e-11	0.277634	3.48654
ENSG00000255823	MTRNR2L8	-2.528	6.44e-08	3548.39	43152.4
ENSG00000252468	RNU2-57P	-2.484	8.68e-16	6.46773	42.0591
ENSG00000222440	RNU2-26P	-2.407	1.82e-15	6.86074	42.4796
ENSG00000236468	RP11_104D32	-2.402	1.01e-10	1.19162	10.4615
ENSG00000270225	MTCO2P22	-2.382	2.82e-07	1.07068	7.87285
ENSG00000215899	RP11_439L82	-2.341	2.41e-07	0.710652	6.46145
ENSG00000222744	RN7SKP166	-2.321	3.88e-09	0.304119	4.0465
ENSG00000206596	RNU1-27P	-2.303	6.12e-25	6440.3	35251.5
ENSG00000262202	RP11-160E2.6	-2.289	1.67e-15	1401.99	8148.98
ENSG00000265185	SNORD3B-1	-2.275	7.78e-16	1742.39	9947.97
ENSG00000223529	EEF1A1P8	-2.257	4.01e-10	2.78329	16.0086
ENSG00000206680	SNORD21	-2.255	9.88e-06	2.04661	16.148
ENSG00000227347	HNRNPKP2	-2.251	1.2e-11	2.9461	17.6059
ENSG00000201315	RN7SKP227	-2.236	1.23e-24	9.42762	42.8763
ENSG00000223001	RNU2-61P	-2.219	8.42e-17	51.1094	275.271
ENSG00000262074	SNORD3B-2	-2.193	5.38e-14	1696.52	9190.52
ENSG00000242692	RPS27AP1	-2.186	7.41e-06	0.21872	6.73262
ENSG00000265072		-2.184	2.9e-05	74.4335	14.0332
ENSG00000244230	RN7SL151P	-2.18	2.13e-19	7.63196	30.6753
ENSG00000240869	RN7SL128P	-2.155	1.01e-28	51.7352	249.477
ENSG00000232368	FTLP2	-2.143	1.21e-10	1.39349	5.82637
ENSG00000255940		-2.111	0.000182	0.524056	70.3858
ENSG00000271381	REXO1L9P	-2.098	0.000193	0.0194358	41.2364
ENSG00000244153	WWP1P1	-2.089	2.01e-07	1.76374	11.9168
ENSG00000229806	RPS15P5	-2.074	2.71e-05	0.22718	4.31774
ENSG00000259323		-2.044	6.37e-08	2.061	9.9414
ENSG00000240540	RPL3P9	-2.041	6.75e-05	1.27786	9.85135
ENSG00000235472	EIF4A1P7	-2.028	2.34e-08	1.91115	13.652
ENSG00000201875	RN7SKP178	-2.021	5.48e-06	0.366319	3.26099
ENSG00000215441	CTAGE12P	-2	0.000591	1.30694	25.7736
ENSG00000228051	RP11_325E142	-1.994	0.000334	0.999915	13.6628
ENSG00000269028	MTRNR2L12	-1.984	7.51e-05	9851.09	66749.2
ENSG00000221288	mir-663	-1.981	8.24e-06	5.29845	15.4978
ENSG00000224334	AP0003574	-1.968	4.29e-05	0.216634	3.83376
ENSG00000207340	RNVU1-1	-1.952	5.15e-09	4.18502	16.2942
ENSG00000257790	EIF4A1P4	-1.952	1.3e-06	0.745105	6.72004
ENSG00000261557	EEF1A1P38	-1.942	0.000763	0.584435	8.59405
ENSG00000243562	RN7SL838P	-1.941	1.18e-05	4.1972	18.9526
ENSG00000228071	RPL7P47	-1.94	4.75e-09	2.68099	12.3155
ENSG00000258605	DYNLL1P2	-1.94	5.74e-05	0.32943	3.46533
ENSG00000270230	MTND6P22	-1.926	0.000137	2.07388	9.93389
ENSG00000213169	RP11_393N42	-1.889	0.000204	0.608378	3.32836
ENSG00000215268	LA16C_60G38	-1.888	6.07e-05	1.95267	12.885
ENSG00000242620		-1.874	8.8e-08	3.31389	12.9206
ENSG00000228674	PPIAP59	-1.87	3.04e-05	1.22913	7.67908
ENSG00000213362	FTH1P12	-1.869	5.86e-19	6.98915	27.089
ENSG00000222210	RN7SKP65	-1.854	2.71e-05	0.678233	4.41715
ENSG00000260484	RP11_1081M52	-1.847	0.00102	3.37809	24.9917
ENSG00000242088	AC0906022	-1.844	1.32e-07	0.579927	3.99222
ENSG00000187988	KCTD9P3	-1.842	0.000391	0.977949	9.9106
ENSG00000229349	ACTG1P9	-1.834	0.000103	1.64561	10.2447
ENSG00000202337	RNU6-8	-1.833	1.79e-06	18.7095	81.8565
ENSG00000222276	RNU2-33P	-1.824	1.15e-06	2.32485	13.2039
ENSG00000242808	SOX2-OT	-1.818	0.000629	5.42285	36.8708
ENSG00000236735	RPL31P63	-1.817	1.75e-08	1.41659	6.54813
ENSG00000230832	RP11_325P152	-1.797	0.00255	1.01441	12.2664
ENSG00000172421	EFCAB3	-1.796	0.00185	0.488499	5.81247
ENSG00000259380	RP11_346D141	-1.786	0.000384	3.89513	26.0613
ENSG00000260087	PCMTD1P2	-1.782	0.00035	1.11289	7.7707
ENSG00000257564	RP11_123M212	-1.78	6.75e-05	0.848268	5.48539
ENSG00000234297	RP11_54D184	-1.773	7.62e-08	4.52542	20.6934
ENSG00000228744	RPS3AP30	-1.769	0.00124	0.759875	6.68277
ENSG00000228002	DHX9P1	-1.766	0.00152	1.07819	9.87578
ENSG00000104848	KCNA7	-1.765	0.00185	5.01733	33.8226
ENSG00000250144	RP11_553P91	-1.764	1.42e-15	9.55445	29.1891
ENSG00000214019	RP6_218J182	-1.762	1.71e-09	4.15701	17.317
ENSG00000188873	RPL10AP2	-1.758	2.32e-08	1.57161	7.66102
ENSG00000235376	RPEL1	-1.752	1.76e-09	3.56803	15.107
ENSG00000258711	RP11_218E203	-1.743	0.00169	3.96905	24.6844
ENSG00000200237	SNORA70	-1.734	0.00339	1.28426	10.1883
ENSG00000233380	RPS2P48	-1.71	0.000238	0.995628	5.2756
ENSG00000241478	HSPA8P9	-1.697	0.00129	1.81848	6.56552
ENSG00000239437	RN7SL752P	-1.695	5.06e-19	69.2039	216.639
ENSG00000150394	CDH8	-1.692	0.00206	10.262	57.997
ENSG00000263503	MAPK8IP1P2	-1.691	0.00662	3.47212	24.0189
ENSG00000214892	USP8P1	-1.69	0.000948	2.26534	14.7198
ENSG00000235142	LINC02532	-1.688	0.00131	46.8651	159.935
ENSG00000238603		-1.678	4.7e-06	3.6815	11.9075
ENSG00000257227		-1.667	0.0002	7.16001	27.9468
ENSG00000219041		-1.665	0.00675	0.410831	5.73647
ENSG00000254012	RPL10P8	-1.66	9.82e-05	0.819591	3.12516
ENSG00000214268	RPS3AP33	-1.66	0.00126	0.683898	5.28234
ENSG00000237931	CLIC4P3	-1.657	1.97e-08	2.35362	11.1204
ENSG00000242537	MRE11P1	-1.656	0.00965	0.387362	10.1724
ENSG00000223703	AC0276124	-1.654	0.000796	1.92321	11.6389
ENSG00000218227	RP11_889L31	-1.653	9.21e-11	9.34958	27.0597
ENSG00000272400	RP11_927P217	-1.649	0.000204	1.37247	6.20254
ENSG00000224800	RPS27AP6	-1.648	0.0104	0.307541	7.21292
ENSG00000213333	NPM1P50	-1.646	0.0018	1.36869	6.47856
ENSG00000226439	RP11_621K71	-1.642	0.00185	0.527563	4.72021
ENSG00000244384	RN7SL359P	-1.636	3.51e-08	18.5019	65.4455
ENSG00000256167	ATF4P4	-1.634	5.37e-09	6.61434	18.7907
ENSG00000249858	SNX5P1	-1.634	0.00184	1.61565	9.12582
ENSG00000213598	RP11_112J11	-1.632	0.000109	5.48143	18.1611
ENSG00000260542	RP13_379O242	-1.632	0.00919	1.78427	14.0462
ENSG00000271207	MTCO1P22	-1.63	0.0044	0.44478	4.72156
ENSG00000164796	CSMD3	-1.628	0.0117	8.34979	94.1153
ENSG00000210154	MT-TD	-1.626	0.00275	8.94325	42.2389
ENSG00000251593	MSNP1	-1.625	7.29e-05	3.53137	15.2576
ENSG00000233057	EEF1A1P14	-1.624	2.48e-11	10.5429	28.9885
ENSG00000270540	RP11_785G171	-1.622	0.00383	1.53352	10.3071
ENSG00000169894	MUC3A	-1.62	0.00487	13.1401	70.1744
ENSG00000124721	DNAH8	-1.617	0.00558	16.067	84.8239
ENSG00000187811		-1.616	0.00579	1.96804	12.9449
ENSG00000214319	CXADRP1	-1.616	0.009	0.457728	5.90633
ENSG00000265936	RP11_563H61	-1.614	0.000133	0.983307	7.08007
ENSG00000229670	PKP4P1	-1.612	0.0132	0.210069	7.42268
ENSG00000196533		-1.611	0.00153	45.6757	198.949
ENSG00000256222	MTRNR2L3	-1.604	2.3e-07	26.9898	95.6074
ENSG00000213368	ST13P11	-1.603	0.00667	1.49426	8.84169
ENSG00000225357	RPF2P1	-1.596	0.0114	0.313605	4.74463
ENSG00000255591		-1.593	0.00559	8.11119	39.9584
ENSG00000244381	RP11_3K161	-1.593	0.00768	0.328448	3.48974
ENSG00000239880	RP11_420J111	-1.59	1.2e-06	4.22473	18.2466
ENSG00000220483	SLC25A51P1	-1.59	0.00471	0.548534	4.24501
ENSG00000223336	RNU2-6P	-1.582	1.93e-11	55.7166	180.735
ENSG00000262500	MAPK8IP1P1	-1.581	0.0156	1.82028	21.3575
ENSG00000261250	RP11_545A161	-1.58	0.0148	2.00076	17.7069
ENSG00000243781	RP11_193H52	-1.579	0.000787	1.17328	5.66264
ENSG00000267697	LUZP6	-1.572	0.00434	2.46831	8.63608
ENSG00000235264	RPL5P28	-1.571	0.00658	0.308237	3.82246
ENSG00000188001	TPRG1	-1.569	0.000325	23.1404	91.6641
ENSG00000242562	DCAF13P1	-1.567	0.00226	1.85324	9.73054
ENSG00000203914	HSP90B3P	-1.555	0.0138	0.541602	5.90705
ENSG00000232389	RP11-134K13.2	-1.551	0.00542	2.28214	13.6241
ENSG00000222974	RN7SKP228	-1.55	1.06e-05	1.72984	5.08724
ENSG00000237214	RP11_12M93	-1.549	4.67e-08	3.26927	12.5554
ENSG00000206799	SNORA32	-1.549	0.0133	5.74532	31.9958
ENSG00000153684	GOLGA8F	-1.547	0.0105	1.65222	10.1999
ENSG00000179546	HTR1D	-1.546	0.00834	5.83828	29.9369
ENSG00000223118	RN7SKP102	-1.545	3.35e-05	0.956277	2.73785
ENSG00000224184	MIR3681HG	-1.545	0.019	0.505188	9.99611
ENSG00000123009	NME2P1	-1.54	0.00157	1.33348	7.78743
ENSG00000220157	HNRNPA1P12	-1.539	0.00303	1.23317	6.46754
ENSG00000255063	RP11_718B121	-1.539	0.0167	0.441735	4.82801
ENSG00000244234	GMCL2	-1.535	0.0121	1.06424	8.03701
ENSG00000248360	LINC00504	-1.533	0.000201	13.4324	50.8283
ENSG00000229562	ZFYVE9P1	-1.528	0.0209	0.0455842	4.41585
ENSG00000223255		-1.527	1.72e-15	94.3499	296.538
ENSG00000218582	GAPDHP63	-1.527	0.00108	0.828953	4.24572
ENSG00000169306	IL1RAPL1	-1.527	0.0148	5.073	28.6292
ENSG00000217130	RP3_375P92	-1.525	8.24e-07	6.15166	21.4073
ENSG00000229145	ACTBP1	-1.525	0.0196	0.972227	9.66498
ENSG00000206702	RNU1-11P	-1.518	3.68e-09	13.5455	41.3955
ENSG00000222404	RN7SKP281	-1.518	0.00213	0.659013	3.94379
ENSG00000226650	KIF4B	-1.517	0.00175	4.28824	19.4568
ENSG00000213343	RPL21P18	-1.517	0.00667	0.972189	6.82659
ENSG00000183171	RP11_49C92	-1.516	0.000533	6.3023	25.789
ENSG00000199831	RN7SKP291	-1.515	0.00126	1.78767	4.12299
ENSG00000257884	RP11_597A114	-1.515	0.0025	5.80276	37.4408
ENSG00000254290	RP11_150O123	-1.515	0.00809	2.37145	12.5593
ENSG00000237474		-1.511	0.00393	0.513738	4.98029
ENSG00000230987	RP11_113I241	-1.508	0.0083	16.0288	63.84
ENSG00000151962	RBM46	-1.5	0.0252	3.75744	32.1834
ENSG00000243824	RPL12P6	-1.492	2.89e-11	3.58432	11.6242
ENSG00000214128	TMEM213	-1.486	0.0173	99.7349	95.7275
ENSG00000134376	CRB1	-1.485	0.0117	7.88077	36.595
ENSG00000212544		-1.482	0.00269	2.9889	11.0296
ENSG00000249790	RP11_20D146	-1.481	0.00185	3.96281	18.2545
ENSG00000177103	DSCAML1	-1.479	0.0282	1.686	14.9579
ENSG00000205277	MUC12	-1.477	0.0261	12.7897	80.7895
ENSG00000240590	RPSAP48	-1.475	0.0246	3.20835	12.1701
ENSG00000238132	CASC4P1	-1.47	0.0117	2.00479	11.8069
ENSG00000270307	MTATP6P2	-1.467	0.0176	1.38027	7.43367
ENSG00000159217	IGF2BP1	-1.466	0.0196	18.9072	87.6911
ENSG00000243904	RPSAP5	-1.465	0.00127	2.51089	10.0693
ENSG00000241226	RN7SL836P	-1.464	0.0164	0.61063	3.1545
ENSG00000235130		-1.461	0.00768	1.94092	10.4026
ENSG00000218890	NUFIP1P	-1.46	0.00975	1.42049	8.32709
ENSG00000213763	ACTBP2	-1.458	3.88e-09	29.9929	79.3137
ENSG00000179564	LSMEM2	-1.458	0.0115	6.17485	27.5203
ENSG00000202357	Y_RNA	-1.456	0.00352	1.21986	5.04686
ENSG00000264570	SNX19P3	-1.456	0.0305	0.983868	7.50994
ENSG00000236893	ASS1P7	-1.456	0.0322	0.647249	8.42254
ENSG00000227105	PARP1P1	-1.454	0.00707	2.26688	10.6317
ENSG00000241500		-1.452	0.000134	3.86313	10.944
ENSG00000260648	RP11_133K17	-1.452	0.00793	4.07426	17.8154
ENSG00000272235	RP11_22L131	-1.449	0.00408	5.57906	20.9689
ENSG00000270442	CTB_95D121	-1.448	0.0336	0.430341	17.3798
ENSG00000178723	GLULP4	-1.447	0.000141	3.36143	13.3197
ENSG00000226789	AC1109264	-1.446	0.0209	2.89586	13.9862
ENSG00000233873	RPL7P44	-1.445	0.0114	0.867723	5.40637
ENSG00000128710	HOXD10	-1.442	0.0179	5.97169	27.4353
ENSG00000201510	RN7SKP217	-1.439	2.52e-06	1.86643	8.77296
ENSG00000271400	RP13_266I111	-1.439	0.0125	0.643614	4.42902
ENSG00000228158	TLE1P1	-1.436	0.00103	2.41975	8.1011
ENSG00000234322	ST13P18	-1.435	1.18e-05	2.662	9.58092
ENSG00000162747	FCGR3A/FCGR3B	-1.434	2.57e-05	40.6798	127.665
ENSG00000243806	RPL7P18	-1.434	0.0117	2.16456	11.2016
ENSG00000230077	MTAPP2	-1.427	0.0124	1.67477	8.59843
ENSG00000210100	MT-TI	-1.427	0.0169	33.6535	137.608
ENSG00000189350	TOGARAM2	-1.427	0.0243	11.1771	53.5429
ENSG00000235371	RP4_764D21	-1.427	0.0382	1.14268	10.694
ENSG00000260053	ABCB10P4	-1.425	0.0114	1.4863	6.68475
ENSG00000207431	RNU6-906P	-1.425	0.0163	1.49593	8.8818
ENSG00000220248	ZNF402P	-1.425	0.0329	1.09751	14.5608
ENSG00000253429	KB_1090H42	-1.424	0.0285	1.06767	6.29992
ENSG00000234782	TPT1P9	-1.423	6.84e-08	33.6515	101.333
ENSG00000243352	RN7SL8P	-1.421	6.5e-05	2.94374	6.24069
ENSG00000261200	RP11_989E610	-1.421	0.0126	6.93894	27.3011
ENSG00000241175	RN7SL494P	-1.42	0.00157	0.881305	3.36842
ENSG00000141485	SLC13A5	-1.419	0.00775	8.48217	31.2041
ENSG00000200830	RN7SKP134	-1.417	0.000197	3.09644	6.46586
ENSG00000235698	PA2G4P2	-1.416	0.022	2.38079	13.1028
ENSG00000181984	GOLGA8CP	-1.416	0.0385	0.776565	7.82314
ENSG00000204699	UBTFL3 (includes others)	-1.416	0.04	1.61563	16.8741
ENSG00000114455	HHLA2	-1.414	0.0398	3.96889	11.7051
ENSG00000264169	RN7SL665P	-1.413	0.00084	1.73116	4.8184
ENSG00000226061	PCMTD1P1	-1.412	0.00034	4.03676	13.9069
ENSG00000134343	ANO3	-1.411	0.0133	6.29699	25.1238
ENSG00000250492	INTS6P1	-1.407	0.00345	4.50375	17.9227
ENSG00000255000	AC1391031	-1.406	0.00262	10.7985	39.753
ENSG00000243179	AC1107693	-1.406	0.0146	2.20847	9.65307
ENSG00000083782	EPYC	-1.404	0.0427	3.98463	28.2099
ENSG00000236539	HNRNPA1P54	-1.402	0.000251	17.7896	57.8282
ENSG00000235318	MTND4LP13	-1.402	0.0208	1.37257	8.43425
ENSG00000263506		-1.402	0.0224	1.92613	6.06777
ENSG00000224981	AC0003671	-1.401	0.0398	0.898419	7.44149
ENSG00000230734	RPL10P3	-1.4	0.00725	5.00002	14.2892
ENSG00000054356	PTPRN	-1.4	0.0149	7.38956	28.9603
ENSG00000250221	KRT8P32	-1.398	0.0158	1.13933	4.10449
ENSG00000206262	FOXL2NB	-1.398	0.0427	4.91183	50.3419
ENSG00000236056	GAPDHP14	-1.396	0.0281	0.878805	5.60392
ENSG00000225912	RP13_258O151	-1.395	3.66e-08	10.4036	31.0573
ENSG00000237842	RP11_110J12	-1.394	5.85e-05	6.72982	21.7975
ENSG00000272545	CTC_527H234	-1.392	0.032	1.28321	7.88584
ENSG00000111262	KCNA1	-1.392	0.0338	10.5144	140.733
ENSG00000263179	HNRNPCP4	-1.391	0.0267	0.661415	5.2544
ENSG00000238554	RNU1-88P	-1.39	0.000427	10.1552	30.3761
ENSG00000205898	RP11_3B124	-1.389	0.0401	0.857537	7.54613
ENSG00000244694	PTCHD4	-1.388	0.0173	8.14348	34.1726
ENSG00000255554	OR7E1P	-1.388	0.026	1.34832	7.73379
ENSG00000268174	BNIP3P22	-1.387	0.0185	1.44268	6.97193
ENSG00000130561	SAG	-1.386	0.0461	1.54428	14.6276
ENSG00000227066	RP3_340N12	-1.385	0.0446	1.83508	21.4001
ENSG00000217950	NOC2LP2	-1.384	0.0145	1.67906	4.70202
ENSG00000235249		-1.382	0.00702	1.67187	7.93039
ENSG00000124399	NDUFB4P12	-1.381	4.35e-08	3.31223	10.8315
ENSG00000207294	Y_RNA	-1.381	4.73e-05	2.46066	9.03963
ENSG00000197665	LOC79999	-1.381	0.00027	3.07392	11.1622
ENSG00000258375	RP11_617J181	-1.381	0.0291	0.845384	5.16391
ENSG00000229172	AC0730653	-1.381	0.034	1.80478	7.32246
ENSG00000258712	CXADRP2	-1.379	0.04	3.10821	12.3898
ENSG00000237638	LINC02245	-1.378	0.0461	2.36778	16.4463
ENSG00000249637	CTC_329D12	-1.377	0.04	1.67108	10.8301
ENSG00000116690	PRG4	-1.376	0.0309	13.4465	58.5949
ENSG00000228184	SNX19P1	-1.376	0.0483	0.190786	4.16096
ENSG00000254715	OR7E154P	-1.373	0.0257	1.22239	4.40877
ENSG00000228742	LINC02577	-1.372	0.0472	2.16653	24.0775
ENSG00000223247	RNU2-64P	-1.369	1.17e-10	142.301	389.794
ENSG00000256892	MTRNR2L7	-1.369	0.0462	0.0789726	4.39394
ENSG00000236533	AC0094132	-1.368	0.00903	1.25865	5.09401
ENSG00000234047		-1.364	0.0148	0.857452	3.94016
ENSG00000131969	ABHD12B	-1.363	0.0124	11.3791	39.1043
ENSG00000229765	RP11_339A71	-1.363	0.0163	0.542314	3.63529
ENSG00000254622	NAV2-AS4	-1.363	0.0223	2.24543	11.8032
ENSG00000224881	AC0682793	-1.363	0.0433	2.60621	14.4673
ENSG00000172186	HMGN1P35	-1.36	2.57e-05	6.71195	18.8237
ENSG00000260010	ZNF720P1	-1.359	0.00582	2.08526	9.02141
ENSG00000231675	AC0050423	-1.359	0.0337	0.612518	4.06035
ENSG00000260089	ADAM3B	-1.356	0.0383	1.70682	9.8581
ENSG00000232341	RPL4P2	-1.355	0.0181	1.24441	6.96299
ENSG00000265574	WDR45BP1	-1.355	0.0388	1.04713	6.98346
ENSG00000225170	RP5_828K201	-1.354	0.000113	4.35888	15.7543
ENSG00000254185	RP11_419L202	-1.352	0.000242	3.43511	12.5946
ENSG00000158428	CATIP	-1.352	0.0414	2.30157	12.0107
ENSG00000224236	MRRFP1	-1.351	0.0169	1.89193	9.22759
ENSG00000225869	CTB_70D191	-1.349	0.0248	0.682791	4.13079
ENSG00000210156	MT-TK	-1.349	0.0269	30.5399	113.214
ENSG00000242262	RP11_100N211	-1.348	3.32e-13	7.70273	21.1367
ENSG00000223731	SUPT20HL1	-1.346	0.0457	2.25056	12.4628
ENSG00000236532	LINC01695	-1.339	0.0288	10.0754	40.3027
ENSG00000221803	SNORD23	-1.339	0.0457	3.91873	14.584
ENSG00000253680	RP11_59O21	-1.338	0.000131	1.44846	5.31873
ENSG00000270503	YTHDF2P1	-1.337	1.75e-07	8.35226	20.6979
ENSG00000266145	RHOT1P1	-1.337	0.00743	3.76623	14.0223
ENSG00000164756	SLC30A8	-1.335	0.04	8.19473	34.4743
ENSG00000257604	RP11_359M62	-1.334	0.0149	1.47696	7.8693
ENSG00000188765	TMSB4XP2	-1.333	0.000285	1.83572	6.06553
ENSG00000256356	HSPA8P5	-1.33	0.00102	2.79203	11.0647
ENSG00000199990	VTRNA1-1	-1.329	0.0358	6.37503	24.9557
ENSG00000210117	MT-TW	-1.323	0.0462	21.7855	89.7226
ENSG00000253861	SLC2A3P1	-1.322	0.00925	11.9515	35.6694
ENSG00000243869		-1.321	0.0177	3.68059	13.0902
ENSG00000166035	LIPC	-1.32	0.0433	2.28095	11.5334
ENSG00000225411	RP11_764K91	-1.319	0.00602	24.1724	77.7631
ENSG00000239269	RPSAP4	-1.318	0.00218	2.14573	9.15479
ENSG00000256731		-1.318	0.0456	1.34391	7.74212
ENSG00000157542	KCNJ6	-1.317	0.0163	52.848	65.5988
ENSG00000259401		-1.317	0.0199	2.70539	9.36119
ENSG00000266501	RP11_766H11	-1.314	0.00421	3.60251	14.447
ENSG00000268759		-1.314	0.0354	4.20687	17.603
ENSG00000199363	SNORA63	-1.312	0.022	4.42093	15.7915
ENSG00000257026		-1.312	0.0271	7.29237	22.8133
ENSG00000152932	RAB3C	-1.312	0.0448	7.20529	31.4777
ENSG00000188460	ACTBP11	-1.31	0.0026	4.55747	14.3259
ENSG00000272247	RP11_379F49	-1.31	0.0382	1.79625	10.4063
ENSG00000136231	IGF2BP3	-1.309	0.0408	53.8114	203.041
ENSG00000213432	RPL17P34	-1.306	0.000484	1.62372	4.07165
ENSG00000185097		-1.306	0.0117	1.75147	7.80253
ENSG00000257175	RP11_536C1012	-1.306	0.0146	3.24993	11.8786
ENSG00000201912	RN7SKP189	-1.305	0.00809	1.17452	4.89439
ENSG00000246792	RP11_68L181	-1.305	0.0293	6.56002	26.6249
ENSG00000224411	HSP90AA2P	-1.303	5.22e-13	25.8753	66.1154
ENSG00000128655	PDE11A	-1.303	0.0342	8.94446	34.9981
ENSG00000225552	NAALADL2-AS1	-1.302	0.019	3.81141	14.8219
ENSG00000224829	TOMM20P1	-1.301	0.0314	1.31039	5.7302
ENSG00000243746	EEF1A1P10	-1.3	0.00868	4.2491	16.3306
ENSG00000260907	AC0080884	-1.3	0.0462	0.863014	6.27227
ENSG00000200176	RNU1-19P	-1.299	0.000635	4.11315	10.6465
ENSG00000083067	TRPM3	-1.299	0.0305	20.6202	73.5806
ENSG00000234241	RP4_775C131	-1.297	2.26e-10	17.0186	45.9802
ENSG00000268470		-1.296	0.0296	10.6056	37.8995
ENSG00000251566	HMGB1P35	-1.295	0.0456	1.8272	10.283
ENSG00000228110	ST13P19	-1.292	0.0162	3.14096	12.0935
ENSG00000259137	RP11_305B61	-1.292	0.0266	1.67707	6.37732
ENSG00000255813		-1.291	0.0212	7.38852	20.1585
ENSG00000272942	CTA_246H312	-1.291	0.0267	6.5332	21.6747
ENSG00000224004	ATP5F1CP1	-1.29	0.00903	1.10976	3.01755
ENSG00000256589	ENPP7P5	-1.29	0.0357	5.41599	20.737
ENSG00000183022	TPM3P8	-1.288	0.0262	1.54065	7.49429
ENSG00000267573	KRT8P5	-1.288	0.0411	2.3926	5.34379
ENSG00000260389	WBP11P1	-1.285	0.00345	5.46605	16.9052
ENSG00000259671	MTCYBP23	-1.285	0.0302	3.53551	13.3211
ENSG00000232842	RP5_961K141	-1.284	0.00584	1.0387	4.03079
ENSG00000214397		-1.284	0.00871	18.9175	58.9209
ENSG00000215559	ANKRD20A11P	-1.283	0.0246	22.7573	74.6242
ENSG00000239392	RP11_537H154	-1.283	0.0391	2.05132	6.10162
ENSG00000224839	RPL12P17	-1.282	3.14e-07	4.18303	10.5774
ENSG00000230956	RP3_452M161	-1.28	0.04	0.503018	3.03335
ENSG00000222477	RNU2-23P	-1.279	9.33e-05	2.84419	8.02332
ENSG00000217835	RP6_159A12	-1.278	0.00103	1.53517	4.34241
ENSG00000202241	RN7SKP186	-1.275	0.000535	1.25121	3.82271
ENSG00000215895	RP11_334L91	-1.273	0.00165	6.59933	19.9891
ENSG00000215199	YWHAZP6	-1.271	0.00609	0.941989	3.88914
ENSG00000245748	LOC100129931	-1.27	0.0117	29.8167	55.1813
ENSG00000215311	NPM1P12	-1.27	0.0271	2.19112	7.43393
ENSG00000235420	RPL29P30	-1.27	0.0492	0.659017	5.07562
ENSG00000231684	EIF1P3	-1.267	5.63e-06	6.07108	16.3871
ENSG00000253706	RP11_758M44	-1.266	0.0426	3.75024	15.2378
ENSG00000266839	RP11_121A133	-1.264	0.039	1.10567	6.2142
ENSG00000236768	RP11_1029M241	-1.261	0.00809	1.24439	6.10488
ENSG00000070915	SLC12A3	-1.26	0.0491	4.99564	20.2564
ENSG00000259612	EEF1A1P22	-1.259	2.13e-05	10.099	23.956
ENSG00000215450	RP5_890O153	-1.259	0.0121	5.49426	18.572
ENSG00000269981	RP11_34P1316	-1.256	0.0211	4.77411	11.9378
ENSG00000229227	RP11_38L152	-1.255	0.00961	9.45663	31.1475
ENSG00000231434	RP11_144L18	-1.251	0.000103	14.2733	38.982
ENSG00000272668	LOC107985216	-1.251	0.0142	5.82939	18.0546
ENSG00000232684	ATP11A-AS1	-1.25	0.000488	35.1645	92.4692
ENSG00000232035	RP11_87N243	-1.249	0.0231	17.0666	46.8099
ENSG00000198626	RYR2	-1.241	0.0187	113.726	332.109
ENSG00000261461	UBE2MP1	-1.238	0.000627	2.60609	5.31682
ENSG00000272914	RP11_330O113	-1.236	0.0167	5.88895	20.1611
ENSG00000234130	RP13_88F201	-1.229	0.00113	5.55781	16.0529
ENSG00000262539	RP11_259G183	-1.229	0.0014	11.9134	26.7639
ENSG00000210195	MT-TT	-1.228	0.016	46.4426	131.881
ENSG00000244427	RP11_52B191	-1.228	0.0401	1.6315	6.96875
ENSG00000219932	RPL12P8	-1.227	7.57e-10	8.02297	19.406
ENSG00000234004	RP11_543B161	-1.227	2.52e-07	15.4453	36.9773
ENSG00000163359	COL6A3	-1.227	0.0106	20358.1	56492.5
ENSG00000243918	EIF4BP8	-1.227	0.0194	4.77081	12.1327
ENSG00000242067	RPL9P28	-1.225	0.000188	2.31211	8.08033
ENSG00000244086	RPS20P35	-1.222	1.75e-05	10.3379	28.8892
ENSG00000236330	RPL5P9	-1.222	0.0231	1.03471	2.68247
ENSG00000226549	SCDP1	-1.222	0.0357	2.31163	4.841
ENSG00000232380	ZDHHC20P4	-1.221	0.00738	1.83415	6.92792
ENSG00000225496	AC1046512	-1.221	0.00905	4.40562	14.4229
ENSG00000226972	RPL12P19	-1.219	0.0454	0.857565	5.15704
ENSG00000215414	PSMA6P1	-1.218	2.46e-06	4.5991	9.58028
ENSG00000233868	AC0093022	-1.216	0.00402	6.95576	20.2093
ENSG00000232553	CLK2P1	-1.215	0.0356	2.11837	7.0612
ENSG00000270077	KB_1958F41	-1.213	0.0209	7.0858	24.4938
ENSG00000257977		-1.213	0.0256	6.50606	18.3995
ENSG00000213690	RP11_513D41	-1.212	0.0398	0.825096	5.05018
ENSG00000243830	RP11_113C122	-1.211	0.0191	1.28636	4.46443
ENSG00000254924	RP11_684B23	-1.21	0.0415	1.95565	7.33646
ENSG00000132554	RGS22	-1.209	0.0336	6.88456	21.0021
ENSG00000226608	FTLP3	-1.207	3.35e-06	67.4588	161.386
ENSG00000257851	HNRNPA3P10	-1.206	0.00132	6.22296	15.6097
ENSG00000213080	RP11_312J185	-1.204	4.17e-07	49.3433	34.7678
ENSG00000203747	FCGR3A/FCGR3B	-1.204	2.07e-05	358.679	885.419
ENSG00000239559	RPL37P2	-1.203	0.0015	1.63332	4.80297
ENSG00000227295	ELL2P1	-1.201	0.00451	6.51919	18.3855
ENSG00000234631		-1.2	0.0352	26.91	77.7767
ENSG00000213881	NPM1P6	-1.199	0.000199	6.31653	17.9274
ENSG00000260521		-1.198	0.00421	1.29063	3.63756
ENSG00000152430	BOLL	-1.197	0.0472	4.81082	16.8669
ENSG00000254363	LOC101929719	-1.193	0.0121	38.0716	103.403
ENSG00000256162	SMLR1	-1.193	0.0451	8.90971	29.5845
ENSG00000214222	TUBBP2	-1.192	0.00442	1.77743	6.90977
ENSG00000213985	AC0788991	-1.19	4.01e-05	12.9933	30.4184
ENSG00000273032	DGCR9	-1.186	0.00797	18.9084	50.1384
ENSG00000268865		-1.183	0.0232	8.84555	28.0847
ENSG00000272977	CTA_390C1010	-1.182	0.0295	78.5018	220.902
ENSG00000230898	RP11_9L183	-1.181	0.025	7.09338	23.1772
ENSG00000266644	RP11_927P212	-1.18	0.000314	26.2403	67.2722
ENSG00000215093	EEF1A1P29	-1.178	0.00372	3.14502	9.18649
ENSG00000227040	RP11_533F52	-1.177	0.0138	1.10856	3.74824
ENSG00000200732	RNU6-194P	-1.176	0.0386	1.50414	4.7609
ENSG00000166257	SCN3B	-1.176	0.0488	11.3777	36.2561
ENSG00000141437	SLC25A52	-1.174	5.34e-05	6.22487	20.3648
ENSG00000224813		-1.174	0.0267	2.39071	6.87726
ENSG00000234232	RP11_353N45	-1.172	0.0151	5.75462	18.166
ENSG00000240950	RP11_372E11	-1.172	0.0478	2.52497	9.41296
ENSG00000242858	CTC_484M21	-1.17	0.000361	2.55557	8.66006
ENSG00000258895	CTD_2643K121	-1.17	0.00262	3.16086	6.60848
ENSG00000169253	RP11_220D101	-1.169	0.0422	1.46225	3.55181
ENSG00000256579		-1.169	0.0472	2.41051	8.76012
ENSG00000214820	MPRIPP1	-1.168	4.95e-05	13.5503	31.6238
ENSG00000260391	RP11_71H177	-1.168	0.0423	11.0488	31.8529
ENSG00000273018	CTD_2303H242	-1.167	0.000327	75.5565	189.145
ENSG00000258430	RP11_982M152	-1.167	0.00298	4.1112	11.624
ENSG00000258935	RP11_1078H92	-1.167	0.0161	3.57399	12.7228
ENSG00000205105	COX17P1	-1.165	0.00834	2.22131	5.99871
ENSG00000236773	RP11_365O161	-1.164	0.00143	2.68858	8.56243
ENSG00000213252	RP11_819M151	-1.16	7.8e-05	10.907	28.8551
ENSG00000232952	RP11_90H31	-1.159	1.96e-07	14.7785	36.3107
ENSG00000218586	RP4_791C191	-1.159	0.0033	8.97145	24.5458
ENSG00000230364	RPL4P3	-1.159	0.0158	3.41961	10.8289
ENSG00000230207	RPL4P5	-1.158	2.36e-09	50.2839	114.896
ENSG00000272346	RP11_927P2111	-1.158	0.0222	5.08712	14.7931
ENSG00000165091	TMC1	-1.158	0.039	8.97151	25.9104
ENSG00000239344	RP11_771F201	-1.157	0.0114	4.55733	14.7433
ENSG00000250568	RP11_333E132	-1.156	4e-06	31.634	75.3174
ENSG00000240759	RPS27P21	-1.156	0.00173	5.40975	15.772
ENSG00000215819	KRT18P12	-1.155	0.0349	20.1644	52.8956
ENSG00000235613	NSRP1P1	-1.153	0.0148	15.997	46.4485
ENSG00000213260	YWHAZP5	-1.15	5.14e-08	17.6962	38.564
ENSG00000121933	TMIGD3	-1.15	0.00269	24.8251	60.2288
ENSG00000265178	MIR4728	-1.15	0.04	2.03768	7.21537
ENSG00000229391	HLA-DRB6	-1.147	0.0448	25.5499	72.8194
ENSG00000207181	SNORA14B	-1.145	0.0173	80.6654	209.281
ENSG00000260682	RN7SKP176	-1.143	3.29e-11	92.5375	207.022
ENSG00000253899	RP11_613H22	-1.141	4.52e-08	13.5593	29.3392
ENSG00000138395	CDK15	-1.14	0.00542	15.7142	41.7559
ENSG00000238110	RP11_350E125	-1.139	0.0456	2.21275	5.50185
ENSG00000267586	LINC00907	-1.136	0.0478	13.0789	39.9893
ENSG00000217027	TPT1P4	-1.135	0.00604	3.76126	8.39722
ENSG00000240231	RPS27P29	-1.134	4.53e-07	13.8025	32.0989
ENSG00000200463	SNORD118	-1.134	0.00223	311.824	752.174
ENSG00000206811	SNORA10	-1.13	0.0493	39.1768	104.148
ENSG00000205275		-1.129	0.00498	66.1274	161.434
ENSG00000018236	CNTN1	-1.129	0.0271	70.2706	182.268
ENSG00000223361	FTH1P10	-1.125	0.00345	202.833	483.772
ENSG00000259790	ANP32BP1	-1.123	0.00157	3.10204	7.82448
ENSG00000223973	AC0684913	-1.121	0.0209	8.59822	24.7762
ENSG00000248265	FLJ12825	-1.117	0.0193	14.1354	39.3107
ENSG00000235828	RPL36AP26	-1.115	0.00869	2.36571	6.20334
ENSG00000207175	RNU1-67P	-1.113	0.00772	34.8205	83.0698
ENSG00000269945	RP6_91H85	-1.113	0.0324	4.87371	14.985
ENSG00000124343	XG	-1.112	0.0237	19.9415	51.2436
ENSG00000218980	FTH1P15	-1.109	0.000186	2.2749	6.29503
ENSG00000216412	RPL12P2	-1.107	0.0173	0.736958	2.92054
ENSG00000164675	IQUB	-1.106	0.0271	11.0093	28.8922
ENSG00000261614	YBX3P1	-1.106	0.0457	3.02232	7.28873
ENSG00000213864	EEF1B2P2	-1.105	0.0493	1.75524	8.11427
ENSG00000233328	PFN1P1	-1.104	2.08e-08	15.5935	33.9758
ENSG00000215241	LINC02449	-1.1	0.0262	30.5611	77.443
ENSG00000202406	RN7SKP187	-1.099	0.0349	2.01974	7.25631
ENSG00000259634		-1.095	0.038	7.8008	20.111
ENSG00000214973	CHCHD3P3	-1.094	0.00895	2.92847	8.5178
ENSG00000249465	RBMXP4	-1.094	0.0337	3.46505	10.652
ENSG00000225475	RP11_377K222	-1.092	0.000111	3.7447	9.09137
ENSG00000225022	UBE2D3P1	-1.091	2.48e-07	5.64465	11.2781
ENSG00000233695	GAS6-AS1	-1.09	0.0398	18.3598	45.8693
ENSG00000212588	SNORA26	-1.088	0.0194	151.532	367.955
ENSG00000272963	OR7A19P	-1.087	0.0262	5.69366	17.4186
ENSG00000269242	CTD_2192J1622	-1.086	0.0182	14.69	36.157
ENSG00000100058	CRYBB2P1	-1.085	0.00251	180.536	416.937
ENSG00000226790	HNRNPA3P1	-1.085	0.0177	4.97287	15.1478
ENSG00000214541	RPS4XP3	-1.083	0.0231	2.19322	6.07825
ENSG00000235297	FAUP1	-1.082	6.53e-09	12.2637	27.6012
ENSG00000221247		-1.08	0.0463	1.82316	5.45679
ENSG00000222626	RNU2-48P	-1.078	0.00117	6.05653	13.0935
ENSG00000217624	RP11_204C164	-1.077	1.44e-11	38.7656	78.3635
ENSG00000251003	ZFPM2-AS1	-1.076	0.0386	12.0189	31.245
ENSG00000224668	IPO8P1	-1.075	0.0491	5.0901	13.4904
ENSG00000225808	DNAJC19P5	-1.073	0.0256	9.29111	25.6344
ENSG00000205240	OR7E36P	-1.072	0.0148	1.79977	6.64305
ENSG00000100336	APOL4	-1.072	0.029	43.7121	107.483
ENSG00000263654		-1.071	0.0458	2.04947	2.31253
ENSG00000214182	PTMAP5	-1.066	1.71e-09	61.1853	128.459
ENSG00000224688	E2F6P2	-1.064	0.000616	3.6242	9.11096
ENSG00000253204	RP5_1009N121	-1.064	0.00318	2.5934	4.14258
ENSG00000108309	RUNDC3A	-1.062	0.045	8.56553	23.1101
ENSG00000244245	RP11_120B71	-1.061	0.000484	7.81547	18.6846
ENSG00000261685		-1.06	0.00768	15.917	39.2249
ENSG00000233860	RP11_359D142	-1.059	0.0191	7.8616	20.537
ENSG00000157654	PALM2-AKAP2	-1.053	0.025	130.556	305.45
ENSG00000271266	LAPTM4BP2	-1.05	0.0346	1.90007	3.70943
ENSG00000210151	MT-TS1	-1.049	0.0011	44.5135	98.2398
ENSG00000217769	RP11_76H142	-1.049	0.00188	3.11644	7.74446
ENSG00000125355	TMEM255A	-1.049	0.0399	14.2906	35.8294
ENSG00000229118	AC0684912	-1.048	0.0191	20.1343	50.2726
ENSG00000230596	GPAA1P2	-1.047	0.0173	7.61575	20.1197
ENSG00000225933	AC1339651	-1.047	0.0229	3.33921	8.9349
ENSG00000214881	TMEM14DP	-1.046	0.0155	1.50975	4.80669
ENSG00000166473	PKD1L2	-1.044	0.0373	69.2953	83.7967
ENSG00000226564	FTH1P20	-1.043	3.8e-07	25.6494	50.6258
ENSG00000261542	RP11_16E183	-1.043	0.0132	19.6232	50.2989
ENSG00000244538	RP11_10G121	-1.041	0.000199	5.46165	10.3166
ENSG00000250983	RP11_91K82	-1.041	0.0427	1.27599	5.21141
ENSG00000253833	RP11_367E124	-1.04	0.00142	8.244	16.9747
ENSG00000238084	RP3_469D221	-1.035	0.00131	3.70718	10.3225
ENSG00000213493	ACTN4P1	-1.033	0.000858	12.0787	26.0977
ENSG00000258352	RP11_23J181	-1.032	0.0222	9.90106	26.6142
ENSG00000251429	RP11_597D137	-1.028	5.84e-08	12.9499	30.1217
ENSG00000215480	OR7E37P	-1.027	0.0173	1.76924	6.35983
ENSG00000183784	C9orf66	-1.026	0.0172	23.8753	56.1336
ENSG00000228348	EFCAB14P1	-1.025	0.0392	2.31348	4.26967
ENSG00000236334	PPIAL4G (includes others)	-1.023	0.00216	3.57144	9.32184
ENSG00000214185	XPOTP1	-1.023	0.0203	7.08345	18.7142
ENSG00000240489	SETP14	-1.021	1.65e-08	24.3618	48.0791
ENSG00000228929	RPS13P2	-1.021	0.00061	20.1266	44.4892
ENSG00000219747	RP1_292B181	-1.017	0.000928	14.7691	28.835
ENSG00000260306	RP11_645C245	-1.015	0.0246	8.88882	21.0524
ENSG00000268568	AC0072289	-1.014	0.000541	8.68841	17.2231
ENSG00000228283	KATNBL1P6	-1.014	0.00176	3.50201	7.91923
ENSG00000213453	FTH1P3	-1.01	7.81e-09	22.2857	43.1485
ENSG00000199293	SNORA21	-1.01	0.0169	133.392	295.077
ENSG00000213938	SEPHS1P6	-1.007	0.0167	2.71172	4.76657
ENSG00000234785	EEF1GP5	-1.003	0.0304	8.45158	20.8251
ENSG00000240409	MTATP8P1	-1.001	0.0274	65.8152	148.786
ENSG00000226544	RPL7P22	-0.997	0.00687	2.28257	5.33503
ENSG00000269356	RP11_120K244	-0.997	0.043	12.4335	27.9289
ENSG00000227725	GCOM2	-0.994	0.0303	11.2441	26.8035
ENSG00000248923	MTND5P11	-0.993	0.00658	36.8181	80.0958
ENSG00000120215	MLANA	-0.993	0.0173	29.9423	63.6185
ENSG00000259328		-0.991	4.8e-05	52.4503	104.8
ENSG00000219102	HNRNPA3P12	-0.991	9.01e-05	9.57718	20.4606
ENSG00000231341	VDAC1P6	-0.99	0.0245	2.48264	3.95553
ENSG00000236679	RPL23AP24	-0.989	0.0294	2.44743	5.27584
ENSG00000227939	RPL3P2	-0.987	2.45e-07	45.7499	96.6207
ENSG00000225093	RPL3P7	-0.987	0.00856	7.49569	17.6619
ENSG00000206356	LOC100652833	-0.984	0.0478	9.67007	20.1274
ENSG00000218208	RPS27AP11	-0.982	5.72e-06	13.3575	27.4988
ENSG00000225573	RPL35P5	-0.981	0.00116	5.8209	10.7745
ENSG00000224376	AC0171046	-0.98	0.0238	6.66856	18.4208
ENSG00000207008	SNORA54	-0.98	0.0256	470.776	1023.82
ENSG00000244682	FCGR2C	-0.978	0.00273	162.446	339.614
ENSG00000269904	MAP2K4P1	-0.978	0.0159	2.65331	5.4928
ENSG00000257773	ST13P3	-0.978	0.0415	3.08697	11.9157
ENSG00000229204	PTGES3P3	-0.977	0.00754	4.97579	12.1728
ENSG00000229132	EIF4A1P10	-0.974	1.06e-11	44.9704	89.0697
ENSG00000230204	FTH1P5	-0.973	6.53e-10	60.8278	119.218
ENSG00000233247	GS1_257G11	-0.973	0.00228	12.745	26.3077
ENSG00000255886	RP11_196H142	-0.972	0.035	4.50901	10.015
ENSG00000214110	LDHAP4	-0.97	0.00191	19.0573	41.6193
ENSG00000259388	CTD_2647E91	-0.969	0.000456	8.78234	19.8548
ENSG00000151846	PABPC3	-0.968	7.08e-05	119.155	239.482
ENSG00000231747	AC0799222	-0.968	0.000352	16.4191	35.3349
ENSG00000064655	EYA2	-0.967	0.0146	69.56	148.215
ENSG00000182791	CCDC87	-0.966	0.0312	10.8604	23.8664
ENSG00000136011	STAB2	-0.964	0.025	19.6015	45.3882
ENSG00000235587	GAPDHP65	-0.963	0.0359	7.15478	16.5657
ENSG00000224155	RP11_700P182	-0.959	0.0132	2.5464	7.11251
ENSG00000188375	H3F3C	-0.958	0.000436	13.9478	30.7251
ENSG00000258017	RP11_386G1110	-0.951	0.00335	186.498	375.424
ENSG00000170160	CCDC144A	-0.951	0.0244	200.341	421.024
ENSG00000241556	RP11_490G81	-0.95	6.88e-05	20.69	39.7488
ENSG00000182667	NTM	-0.95	0.0151	75.9676	155.993
ENSG00000207088	SNORA7B	-0.949	0.0094	160.873	333.723
ENSG00000258608	DNAJC19P9	-0.949	0.0367	4.8076	11.9595
ENSG00000226885	E2F6P3	-0.946	0.00102	3.92268	8.62635
ENSG00000181201	HIST3H2BA	-0.946	0.0447	6.34413	13.666
ENSG00000222650	RNU2-70P	-0.942	0.00834	5.33576	12.3461
ENSG00000231767	RP11-92K2.2	-0.941	0.000198	29.6873	54.2272
ENSG00000234825	XRCC6P2	-0.939	0.00107	16.5479	34.1774
ENSG00000223668	EEF1A1P24	-0.937	0.0149	4.63031	8.35287
ENSG00000226880		-0.935	0.0319	4.76014	10.2549
ENSG00000241458	RPL7P19	-0.934	0.0132	35.1349	68.8967
ENSG00000206785	SNORA15B-2	-0.933	0.0434	6.64482	14.4668
ENSG00000232385	RPS3AP25	-0.932	9.15e-05	26.8075	57.3393
ENSG00000232060	SLC4A1APP1	-0.932	0.0229	4.10368	8.47278
ENSG00000256843	RP11_467L134	-0.93	0.00617	3.01009	6.06298
ENSG00000023171	GRAMD1B	-0.93	0.0285	45.3155	96.4216
ENSG00000234618	RPSAP9	-0.927	7.51e-07	17.1869	32.8811
ENSG00000236876	TMSB4XP1	-0.926	0.00737	21.8106	40.0345
ENSG00000038945	MSR1	-0.925	0.00132	306.02	609.927
ENSG00000238172	RPS2P35	-0.925	0.0209	4.65072	9.31624
ENSG00000233205	AC1084792	-0.922	0.0354	4.29498	8.62374
ENSG00000236992	RPL12P12	-0.921	0.000306	9.15471	20.0335
ENSG00000258645	HSPE1P2	-0.921	0.00134	6.6448	12.1808
ENSG00000248966	BCLAF1P1	-0.92	0.00275	12.3373	23.8928
ENSG00000213236	YWHAZP2	-0.92	0.00298	6.16839	12.6608
ENSG00000235559	NOP56P1	-0.918	0.0372	2.64964	6.8343
ENSG00000249264	EEF1A1P9	-0.916	1.48e-06	73.474	144.802
ENSG00000199883	RN7SKP90	-0.916	0.00178	10.7997	23.3243
ENSG00000251400	ALDH7A1P1	-0.916	0.043	4.73372	10.6518
ENSG00000213108	BTF3L4P3	-0.915	0.00228	2.55051	6.95279
ENSG00000126217	MCF2L	-0.915	0.0233	613.159	1240.76
ENSG00000237682	RP3_514P161	-0.914	0.00507	5.58086	12.3395
ENSG00000085276	MECOM	-0.914	0.0213	89.8155	183.073
ENSG00000270900	NUDT19P4	-0.909	0.0372	4.6666	12.4091
ENSG00000245205	EEF1A1P4	-0.907	6.17e-06	87.1976	169.869
ENSG00000234851	RPL23AP42	-0.907	0.0293	222.941	446.065
ENSG00000241293	PPATP1	-0.904	0.0294	6.32634	12.85
ENSG00000180354	MTURN	-0.904	0.0325	180.369	367.308
ENSG00000151062	CACNA2D4	-0.901	0.0196	27.3019	60.1086
ENSG00000254373	RP11_34P12	-0.9	0.0164	5.38121	9.62226
ENSG00000254037	RP11_775B153	-0.899	0.0459	1.46066	2.79527
ENSG00000242477	CTD_2161E191	-0.895	1.26e-05	19.1968	37.6423
ENSG00000254088	SLC2A3P4	-0.894	0.0221	19.9532	39.898
ENSG00000259886		-0.894	0.0372	15.0183	33.3692
ENSG00000236349	SUCLG2P2	-0.893	0.000329	8.91325	14.3518
ENSG00000214132	RP11_420O162	-0.892	0.00318	7.36018	17.3286
ENSG00000207304	SNORA8	-0.887	0.0219	76.8469	155.862
ENSG00000186940	CHCHD2P9	-0.877	0.039	8.04651	11.1455
ENSG00000213315	CTD_3035D61	-0.872	0.0329	6.45547	14.4235
ENSG00000254332	GS1_44D201	-0.871	0.00181	48.6413	90.7685
ENSG00000240350	LOC105373557	-0.869	0.00392	51.2326	102.035
ENSG00000214199	EEF1A1P12	-0.868	2.26e-07	117.499	216.856
ENSG00000180673	EXOC5P1	-0.868	0.000982	9.10681	16.5973
ENSG00000250746	RP11_39C101	-0.866	0.00012	22.9248	40.7462
ENSG00000177409	SAMD9L	-0.865	0.0329	657.938	1281.37
ENSG00000264840	RN7SL404P	-0.864	0.0427	2.48501	4.33658
ENSG00000240376	RP11_36C201	-0.861	0.0158	11.8683	20.6843
ENSG00000226928	RPS14P4	-0.861	0.019	16.4366	34.1443
ENSG00000207445	SNORD15B	-0.861	0.0255	209.649	404.694
ENSG00000228305	AC0167342	-0.858	0.000801	19.9839	35.8875
ENSG00000244306	DUXAP10	-0.855	0.0391	584.033	1132.62
ENSG00000250731	TPM3P6	-0.855	0.0491	8.0681	16.7469
ENSG00000267541	MTCO2P2	-0.853	0.0167	14.0435	27.1479
ENSG00000237991	RPL35P1	-0.853	0.0415	6.22054	11.2485
ENSG00000244363	RPL7P23	-0.85	0.0115	106.386	202.768
ENSG00000271321	CTAGE9 (includes others)	-0.85	0.0196	37.825	75.4563
ENSG00000234498	RPL13AP20	-0.849	0.00136	36.9188	66.178
ENSG00000099810	MTAP	-0.846	0.0055	261.22	487.094
ENSG00000232346	SC22CB_1E71	-0.841	0.00975	32.3895	63.045
ENSG00000240674	RP11_366M41	-0.838	5.65e-05	15.7676	28.0644
ENSG00000200959	SNORA74A	-0.837	0.019	215.597	406.981
ENSG00000219133	RP11_203F106	-0.836	5.77e-07	18.6688	33.4113
ENSG00000186594	MIR22HG	-0.83	0.0245	85.0985	161.072
ENSG00000236603	RANP1	-0.827	0.0002	25.2906	41.4139
ENSG00000180574	EIF2S3B	-0.825	0.00753	61.503	113.515
ENSG00000260735	LOC100505915	-0.822	0.000484	64.9677	124.85
ENSG00000233045	AC0975231	-0.821	0.000365	31.132	59.9388
ENSG00000236360	RP11_334A142	-0.821	0.0145	9.02705	19.3275
ENSG00000236493	EIF2S2P3	-0.82	0.0293	7.31115	12.1829
ENSG00000265478	CTD_2145A245	-0.82	0.0324	14.4932	27.6876
ENSG00000200783	RN7SKP180	-0.818	0.00963	30.1218	51.8677
ENSG00000155926	SLA	-0.812	0.00851	214.057	394.79
ENSG00000241923	RPL14P3	-0.809	0.0324	2.26747	5.26801
ENSG00000213235	EEF1A1P16	-0.808	0.000252	22.7096	40.2401
ENSG00000256239		-0.805	0.0113	12.4984	23.022
ENSG00000219451	RPL23P8	-0.805	0.0174	6.43664	12.1625
ENSG00000140009	ESR2	-0.804	0.0387	50.9151	97.9434
ENSG00000228331	RPL17P43	-0.803	0.00591	7.48921	12.0961
ENSG00000144642	RBMS3	-0.802	0.0357	138.126	259.479
ENSG00000251287	ALG1L2	-0.8	0.0456	8.88088	16.44
ENSG00000234176	HSPA8P1	-0.799	0.0385	7.56248	14.7657
ENSG00000214558	RP11_74E242	-0.797	2.98e-06	48.5051	91.9612
ENSG00000230183	CNOT6LP1	-0.789	0.0168	12.6028	26.2411
ENSG00000222076	RNU2-3P	-0.787	0.0429	40.5397	77.7279
ENSG00000268412	TRMT112P6	-0.786	0.025	11.611	17.863
ENSG00000213033	AURKAP1	-0.783	0.0284	31.428	60.5452
ENSG00000245149	RNF139-AS1	-0.781	0.0173	114.073	207.108
ENSG00000265218	RP11_927P211	-0.779	0.0267	48.0567	90.3418
ENSG00000249855	EEF1A1P19	-0.778	7.82e-05	278.44	485.877
ENSG00000253919	THAP12P7	-0.775	0.000496	47.3902	86.074
ENSG00000230076	RPL10P6	-0.772	0.00175	22.571	40.5733
ENSG00000255965	RP11_408I189	-0.771	0.048	8.09991	14.3483
ENSG00000153208	MERTK	-0.77	0.00303	155.073	274.748
ENSG00000168398	BDKRB2	-0.77	0.0342	57.4837	102.284
ENSG00000196933	RPS26P11	-0.767	0.0468	3.31521	7.53736
ENSG00000202058	RN7SKP80	-0.766	0.000197	6563.9	11370.3
ENSG00000226723	RP11_142L43	-0.766	0.0285	4.67689	8.12579
ENSG00000235776	AC0000893	-0.764	0.0148	12.8163	21.0517
ENSG00000218418	RP11_296E71	-0.761	0.00112	106.747	189.705
ENSG00000250321	RP11_478C64	-0.761	0.0148	24.7887	42.7892
ENSG00000213430	HSPD1P1	-0.759	0.0185	27.2935	47.6415
ENSG00000253676	TAGLN2P1	-0.758	0.00959	41.0634	74.0971
ENSG00000037965	HOXC8	-0.752	0.0149	72.7955	129.615
ENSG00000240914	RPL15P2	-0.751	0.00961	29.1171	51.465
ENSG00000234009	RPL5P34	-0.751	0.0109	40.8343	73.9188
ENSG00000253720	RP11_473O43	-0.745	0.011	21.8894	39.5
ENSG00000233503	HNRNPLP1	-0.744	0.0445	4.65938	8.89904
ENSG00000242571	RPL21P11	-0.74	0.00749	16.8988	25.8302
ENSG00000230373	GOLGA6L5P	-0.74	0.0369	46.4609	84.933
ENSG00000234743	EIF5AP4	-0.737	0.00187	19.4571	32.0503
ENSG00000232742	RHOQP2	-0.735	0.00316	9.71185	16.3571
ENSG00000224261	RPSAP18	-0.73	0.00345	10.9378	19.4764
ENSG00000206228	HNRNPA1P4	-0.727	0.0189	19.1884	31.246
ENSG00000245532	NEAT1	-0.726	0.00479	70166.5	118834
ENSG00000237749	RP3_423B225	-0.726	0.0306	11.0404	17.3101
ENSG00000231414	AC0167006	-0.724	0.00196	42.3034	70.7149
ENSG00000171189	GRIK1	-0.722	0.0451	26.8146	50.1678
ENSG00000236814	RP11_446E91	-0.721	0.00339	14.0558	23.1499
ENSG00000235554	AC0058221	-0.718	0.0112	36.0503	61.6104
ENSG00000240509	RPL34P18	-0.715	0.0398	12.8687	23.2005
ENSG00000227376	FTH1P16	-0.709	0.0138	16.7242	28.0169
ENSG00000233859	ADH5P4	-0.709	0.0149	8.02272	15.6383
ENSG00000271974	RP11_927P2112	-0.708	0.0392	6.57658	13.3994
ENSG00000172965	MIR4435-2HG	-0.707	0.00582	387.174	651.964
ENSG00000085514	PILRA	-0.706	0.0496	65.9558	114.454
ENSG00000151490	PTPRO	-0.704	0.0369	36.0015	64.5792
ENSG00000226525	RPS7P10	-0.701	0.0305	35.0755	60.1393
ENSG00000100207	TCF20	-0.701	0.0498	753.329	1267.46
ENSG00000237264	FTH1P11	-0.692	6.72e-05	156.963	252.158
ENSG00000119599	DCAF4	-0.686	0.0112	110.57	184.207
ENSG00000128595	CALU	-0.682	0.00961	1158.21	1898.59
ENSG00000143226	FCGR2A	-0.682	0.0234	242.592	403.559
ENSG00000232187	FTH1P7	-0.68	0.000449	180.267	292.935
ENSG00000228218	ATF4P3	-0.678	0.00242	26.1814	40.8713
ENSG00000235001	EIF4A1P2	-0.677	0.0281	10.9394	15.7172
ENSG00000242960	FTH1P23	-0.669	0.00447	71.7713	114.692
ENSG00000243829	CTB_33G101	-0.669	0.0383	10.5345	18.4797
ENSG00000213261	EEF1B2P6	-0.666	0.014	44.9634	73.7142
ENSG00000250069	CTB_131B52	-0.665	0.0201	28.1845	46.1626
ENSG00000213399	AC0222102	-0.665	0.0491	10.0239	15.2836
ENSG00000233254	RPL21P134	-0.664	0.00906	8.04475	14.9626
ENSG00000272216		-0.66	0.0432	220.899	361.622
ENSG00000173193	PARP14	-0.66	0.0456	2202.69	3583.04
ENSG00000225313	RP11_415J83	-0.656	0.0354	35.1765	57.9542
ENSG00000243517	RP11_627K111	-0.655	0.00733	14.3464	23.416
ENSG00000214653	HNRNPA3P3	-0.652	0.00359	27.874	46.5582
ENSG00000183604	SMG1P5	-0.648	0.00268	525.573	841.92
ENSG00000073905	VDAC1P1	-0.646	0.0345	10.139	17.007
ENSG00000189190	ZNF600	-0.645	0.0207	133.905	217.744
ENSG00000224959	AC0170022	-0.636	0.0303	99.5528	162.747
ENSG00000228007	AC0119332	-0.631	0.0145	36.7053	55.5578
ENSG00000200312	RN7SKP255	-0.628	0.0274	1763.19	2773.62
ENSG00000213621	RPSAP54	-0.626	0.0155	30.2679	46.7191
ENSG00000215210	RBMXP2	-0.626	0.0347	12.7519	22.8424
ENSG00000253626	EIF5AL1	-0.623	0.0002	48.5483	78.0669
ENSG00000231167	YBX1P2	-0.623	0.0439	24.5557	39.1579
ENSG00000163788	SNRK	-0.618	0.0342	193.931	309.421
ENSG00000244476	ERVFRD-1	-0.617	0.0474	87.037	140.311
ENSG00000250182	EEF1A1P13	-0.612	0.0415	457.747	717.322
ENSG00000101745	ANKRD12	-0.61	0.0214	697.499	1090.37
ENSG00000259917	HNRNPLP2	-0.608	0.000683	41.6212	58.1145
ENSG00000226360	RPL10AP6	-0.608	0.00906	20.1862	33.6685
ENSG00000188856	RPSAP47	-0.604	0.0242	13.5796	22.5444
ENSG00000178429	RPS3AP5	-0.602	0.0408	87.0685	136.544
ENSG00000251333	RTN3P1	-0.598	0.0445	11.1346	17.4406
ENSG00000229036	VDAC1P8	-0.595	0.0194	45.0494	72.533
ENSG00000219928	RP11_40C62	-0.595	0.0447	12.9217	21.0143
ENSG00000181524	RPL24P4	-0.591	0.0176	26.6359	40.0862
ENSG00000261556	SMG1P7	-0.586	0.000689	168.164	256.079
ENSG00000239246	RP11_464D202	-0.582	0.0124	23.5973	36.3409
ENSG00000213090	AC0072565	-0.58	0.0433	25.9574	40.2211
ENSG00000132669	RIN2	-0.579	0.0154	584.892	884.779
ENSG00000219507	FTH1P8	-0.574	0.0172	118.704	178.378
ENSG00000137491	SLCO2B1	-0.573	0.0448	631.135	960.438
ENSG00000232888	RPS11P5	-0.569	0.000254	83.6678	124.684
ENSG00000116731	PRDM2	-0.569	0.0178	552.67	831.866
ENSG00000198225	FKBP1C	-0.562	0.00739	70.4531	101.826
ENSG00000213025	COX20P1	-0.56	0.0313	20.7977	34.2949
ENSG00000228502	EEF1A1P11	-0.553	0.0179	482.689	720.669
ENSG00000232472	EEF1B2P3	-0.552	0.0137	125.274	189.046
ENSG00000133466	C1QTNF6	-0.549	0.0321	225.196	334.571
ENSG00000260290	CTD_2033A162	-0.547	0.00895	53.734	76.1133
ENSG00000241741	RPL7AP30	-0.544	0.00925	48.6427	73.3619
ENSG00000176809	LRRC37A3 (includes others)	-0.539	0.04	239.842	356.252
ENSG00000264853	RP11_16C12	-0.532	0.0446	121.848	185.379
ENSG00000229638	RPL4P4	-0.529	0.00486	207.796	299.362
ENSG00000260006		-0.528	0.0274	52.0401	81.0726
ENSG00000237350	CDC42P6	-0.523	0.0428	34.8724	53.1283
ENSG00000143499	SMYD2	-0.51	0.0266	322.939	473.33
ENSG00000123965	PMS2P5/PMS2P9	-0.51	0.0468	62.4794	95.6121
ENSG00000134899	ERCC5	-0.508	0.05	411.976	597.04
ENSG00000138758	2019-09-11	-0.504	0.0285	1112.76	1597.11
ENSG00000144026	ZNF514	-0.484	0.02	362.824	514.941
ENSG00000198106	SNX29P2	-0.472	0.00749	1147.22	1606.88
ENSG00000218283	MORF4L1P1	-0.467	0.00116	116.845	166.8
ENSG00000185129	PURA	-0.464	0.0276	214.315	297.282
ENSG00000152404	CWF19L2	-0.459	0.0456	224.015	318.613
ENSG00000135870	RC3H1	-0.447	0.0161	642.883	890.252
ENSG00000240230	COX19	-0.444	0.0439	163.95	225.04
ENSG00000172890	NADSYN1	-0.438	0.0422	522.06	713.234
ENSG00000264456	RP11_848P12	-0.427	0.0222	83.4508	116.75
ENSG00000225137	DYNC1I2P1	-0.424	0.0387	55.0652	76.9865
ENSG00000169045	HNRNPH1	-0.403	0.0173	1975.33	2627.6
ENSG00000175309	PHYKPL	-0.387	0.045	546.468	722.187

## Sheet: Upregulated
ID	Symbol	Log2 Fold Change	Expr p-value	AA Average	CA Average
ENSG00000205580		2.399	1.49e-06	27.8783	1.76892
ENSG00000177359	OVOS2	2.223	2.71e-05	1997.16	162.651
ENSG00000198305		2.178	1.68e-06	50.1024	6.00863
ENSG00000206082		1.926	2.03e-06	416.665	49.8353
ENSG00000267029		1.877	0.0018	561.731	2.98524
ENSG00000151892	GFRA1	1.876	0.000484	345.728	51.5424
ENSG00000266996		1.843	3.89e-08	131.196	29.9557
ENSG00000266036	LOC105371893	1.781	0.00191	69.6529	9.22717
ENSG00000150165		1.773	0.000314	98.9378	19.2323
ENSG00000198944	SOWAHA	1.765	0.00165	19.9673	5.15247
ENSG00000263426	RN7SL471P	1.756	0.00218	362.134	54.999
ENSG00000264028	RN7SL744P	1.752	0.00157	16.9852	2.13153
ENSG00000207418		1.746	1.69e-08	8102.02	2103.03
ENSG00000206585	RNVU1-7	1.739	1.75e-08	8115.01	2120.24
ENSG00000272098		1.714	3.41e-05	867.094	114.593
ENSG00000206737	RNVU1-18	1.661	1.65e-08	7752.33	2184.39
ENSG00000205271		1.658	0.00421	123.993	22.6056
ENSG00000267488		1.636	0.00318	37.6102	6.68131
ENSG00000226278	PSPHP1	1.633	0.011	19.8116	1.92689
ENSG00000173678	SPDYE2 (includes others)	1.63	0.00352	348.569	70.6378
ENSG00000265230		1.628	0.00176	118.97	9.40264
ENSG00000227507	LTB	1.601	0.00486	167.689	33.6338
ENSG00000229413	RP11_274B2112	1.594	0.000122	465.293	58.8134
ENSG00000264188	RP11_13N135	1.562	0.00298	23.7219	4.55404
ENSG00000203457		1.555	0.00833	9.99574	1.13307
ENSG00000116031	CD207	1.555	0.0168	118.514	16.4364
ENSG00000204538	PSORS1C2	1.541	0.0185	23.8534	2.91119
ENSG00000162551	ALPL	1.538	0.00168	238.274	61.1282
ENSG00000264624		1.535	0.0141	17.969	3.33565
ENSG00000257900	RP11_454K71	1.521	0.0187	17.8427	2.23835
ENSG00000227766	HCG4P5	1.503	0.000229	82.1118	24.5522
ENSG00000203542		1.493	0.00841	40.7382	3.39229
ENSG00000259238	RP11_361D152	1.486	0.00542	17.6761	3.56071
ENSG00000145808	ADAMTS19	1.468	0.0291	34.4061	10.0829
ENSG00000178538	CA8	1.458	0.0152	367.699	84.8778
ENSG00000203618	GP1BB	1.455	0.0322	85.8978	6.4001
ENSG00000185915	KLHL34	1.45	0.0158	16.2777	14.6606
ENSG00000249516	PRELID3BP6	1.442	0.0233	4.09523	3.25227
ENSG00000272115	GS1_393G1214	1.429	0.0126	40.0461	9.11454
ENSG00000267118		1.426	0.0267	5.95881	0.833917
ENSG00000204044	SLC12A5-AS1	1.413	0.0274	22.9362	4.89639
ENSG00000266792		1.396	0.0149	35.4012	4.56738
ENSG00000264376		1.395	0.0173	35.5249	5.52734
ENSG00000232495		1.393	0.0132	41.1459	11.1974
ENSG00000184709	LRRC26	1.393	0.0435	33.1509	2.81258
ENSG00000151365	THRSP	1.39	0.023	19.4779	4.04931
ENSG00000179639	FCER1A	1.388	0.0458	13.0147	1.74826
ENSG00000175264	CHST1	1.381	0.0151	168.669	45.9567
ENSG00000116661	FBXO2	1.376	0.0246	88.545	21.945
ENSG00000225832	RP3_348I233	1.369	0.0432	13.0609	2.35097
ENSG00000262413	RP11_498C93	1.366	0.0125	11.78	2.23118
ENSG00000247627	MTND4P12	1.354	0.0109	2014.66	606.892
ENSG00000270951	RP1_309F204	1.353	0.0391	28.9035	4.22767
ENSG00000237751	LINC01143	1.353	0.0497	11.958	2.0944
ENSG00000262528	LA16C_349E101	1.352	0.0209	19.1954	4.10015
ENSG00000249633	OR52V1P	1.347	0.0117	10.2458	2.48765
ENSG00000234636	MED14OS	1.336	0.0196	33.8303	19.7102
ENSG00000270168	LA16c-380H5.3	1.335	0.0423	27.5583	6.46544
ENSG00000272030	RP1_178F154	1.319	0.0291	10.226	2.35662
ENSG00000188384		1.316	0.0497	119.984	28.5955
ENSG00000267834	RP11_167N55	1.303	0.00602	35.07	9.78928
ENSG00000183077	AFMID	1.284	0.00331	491.315	170.558
ENSG00000205238	SPDYE2 (includes others)	1.28	0.000431	374.481	138.456
ENSG00000169710	FASN	1.277	0.000928	8695.54	3172.94
ENSG00000154146	NRGN	1.277	0.00968	20.6546	5.39427
ENSG00000231028	LINC00271	1.277	0.0209	14.0035	3.80816
ENSG00000242384		1.272	0.0151	34.821	11.5381
ENSG00000162998	FRZB	1.269	0.0436	141.355	41.3857
ENSG00000207574	mir-661	1.267	0.0298	27.0262	8.30685
ENSG00000128342	LIF	1.266	0.0246	449.836	142.958
ENSG00000265037		1.26	0.04	7.8452	1.83704
ENSG00000178531	CTXN1	1.259	0.0109	252.559	85.6741
ENSG00000263902		1.258	0.0149	24.7559	8.02148
ENSG00000143867	OSR1	1.254	0.04	190.802	57.8282
ENSG00000223343	RP13_131K192	1.253	0.0458	6.62054	1.29335
ENSG00000261385	RP11_388M202	1.251	0.0249	15.3748	3.48358
ENSG00000265577		1.251	0.0327	13.3252	3.21087
ENSG00000233369	GTF2IP4	1.248	0.0388	477.317	147.206
ENSG00000273253	RP3_402G1126	1.248	0.0456	34.4534	5.37558
ENSG00000171282		1.238	0.00192	1445.62	541.614
ENSG00000196118	CCDC189	1.229	0.00791	35.1529	11.7152
ENSG00000264625		1.228	0.0408	17.0993	4.42471
ENSG00000167771	RCOR2	1.227	0.00868	113.241	39.8656
ENSG00000185437	SH3BGR	1.223	0.0355	65.8634	21.6326
ENSG00000145996	CDKAL1	1.221	0.0053	759.198	282.169
ENSG00000168517	HEXIM2	1.216	0.0125	84.6911	28.4692
ENSG00000161682	FAM171A2	1.202	0.0325	67.8615	22.4111
ENSG00000204618	RNF39	1.197	0.0248	70.4043	24.6713
ENSG00000117594	HSD11B1	1.192	0.0261	14.8226	5.10451
ENSG00000130748	TMEM160	1.159	0.0287	57.6668	19.176
ENSG00000132688	NES	1.156	0.0135	1493.8	581.304
ENSG00000264827		1.155	0.0271	14020.6	1421.79
ENSG00000175920	DOK7	1.151	0.0208	44.6881	15.5689
ENSG00000228157	AC0079525	1.149	0.00103	51.4972	23.3867
ENSG00000230715	RP11_274B214	1.149	0.0036	491.362	197.454
ENSG00000179862	CITED4	1.146	0.00447	342.652	138.365
ENSG00000069011	PITX1	1.146	0.0333	351.288	128.773
ENSG00000188073		1.146	0.0389	15.4809	5.64321
ENSG00000187068	C3orf70	1.145	0.0281	188.9	72.1256
ENSG00000174137	FAM53A	1.144	0.0141	76.0132	27.9241
ENSG00000198558		1.144	0.0168	53.7232	20.9082
ENSG00000116299	KIAA1324	1.142	0.0301	878.976	332.738
ENSG00000115468	EFHD1	1.141	0.0134	1014.44	400.997
ENSG00000167775	CD320	1.129	0.0305	179.014	67.1854
ENSG00000132016	C19orf57	1.127	0.0195	110.396	43.3554
ENSG00000228570	NUTM2E	1.12	0.00593	87.5593	34.84
ENSG00000165886	UBTD1	1.112	0.0067	108.237	42.0308
ENSG00000261840	LOC730183	1.111	0.0399	55.365	19.4844
ENSG00000197728	RPS26	1.11	0.000746	254.208	110.149
ENSG00000140961	OSGIN1	1.109	0.048	39.4699	13.7584
ENSG00000268093	AC0221547	1.107	0.0452	15.3266	4.13839
ENSG00000238035	AC1380352	1.099	0.00602	196.063	80.5634
ENSG00000115350	POLE4	1.085	0.00414	170.864	70.3666
ENSG00000184828	ZBTB7C	1.084	0.0439	206.828	82.1662
ENSG00000141854	MISP3	1.083	0.0398	67.6679	26.5969
ENSG00000072201	LNX1	1.081	0.0316	126.99	51.0865
ENSG00000269386	RAB11B-AS1	1.073	0.0149	27.7895	11.0417
ENSG00000198355	PIM3	1.071	0.00311	1073.49	468.685
ENSG00000205506		1.067	0.0478	26.3599	10.2576
ENSG00000265821		1.061	0.000511	13.3051	5.37477
ENSG00000159335	PTMS	1.048	0.00527	844.233	374.601
ENSG00000167900	TK1	1.044	0.00935	296.039	131.195
ENSG00000213420	GPC2	1.043	0.0421	171.835	71.3092
ENSG00000196656	AC0040571	1.034	2.04e-05	196.058	93.022
ENSG00000011478	QPCTL	1.032	0.0133	173.02	73.8691
ENSG00000262777	RP11_818O243	1.005	0.0373	33.5239	11.6941
ENSG00000162729	IGSF8	1.001	0.00188	424.47	196.173
ENSG00000255622	PCDHB17P	0.996	0.0428	43.9753	19.8927
ENSG00000264756		0.994	0.0291	19.9084	7.17658
ENSG00000268049	CTD_2619J139	0.977	0.0194	27.6126	10.8556
ENSG00000163638	ADAMTS9	0.977	0.0458	705.316	320.069
ENSG00000270141	TERC	0.976	0.0327	780.858	358.096
ENSG00000223396	RPS10P7	0.976	0.0492	124.633	55.3677
ENSG00000205578	POM121B	0.962	0.0244	175.733	81.5923
ENSG00000227827	RP11_958N242	0.958	0.0402	601.55	280.863
ENSG00000247077	PGAM5	0.957	0.00311	645.369	310.921
ENSG00000161664	ASB16	0.957	0.0114	116.16	53.0915
ENSG00000213221	DNLZ	0.954	0.039	55.3988	25.8062
ENSG00000052344	PRSS8	0.953	0.0164	651.872	308.749
ENSG00000119333	WDR34	0.947	0.00647	607.338	292.219
ENSG00000261183	SPINT1-AS1	0.946	0.0494	33.4562	14.2563
ENSG00000244151	RP11_148K112	0.944	0.0121	31.9344	14.579
ENSG00000266445	NARF-AS1	0.942	0.0417	27.2336	13.0932
ENSG00000174276	ZNHIT2	0.931	0.0217	84.1356	37.787
ENSG00000025770	NCAPH2	0.929	0.0132	525.334	255.141
ENSG00000150977	RILPL2	0.928	0.0269	95.7165	42.9142
ENSG00000149809	TM7SF2	0.924	0.0483	104.229	47.3295
ENSG00000099364	FBXL19	0.922	0.00345	667.009	331.711
ENSG00000185803	SLC52A2	0.919	0.0386	599.56	288.464
ENSG00000064687	ABCA7	0.917	0.0306	529.498	257.087
ENSG00000252949		0.916	0.0478	11.1085	5.45105
ENSG00000164897	TMUB1	0.913	0.0179	241.608	117.389
ENSG00000137259		0.913	0.0189	104.434	50.2179
ENSG00000262879	RP11_156P13	0.912	0.022	120.249	56.7851
ENSG00000268051	CTC_244M171	0.906	0.0398	35.532	15.669
ENSG00000130193	THEM6	0.905	0.0464	565.243	273.958
ENSG00000135424	ITGA7	0.897	0.0303	132.548	65.4523
ENSG00000238639		0.889	0.0355	2.8144	2.33641
ENSG00000174871	CNIH2	0.889	0.0464	58.9887	26.7243
ENSG00000272269	LOC105374952	0.886	0.0437	184.421	90.376
ENSG00000197238	HIST1H4J	0.884	0.00337	273.352	140.719
ENSG00000206706	Y_RNA	0.884	0.0151	8.51327	4.72185
ENSG00000160446	ZDHHC12	0.879	0.046	159.574	77.5577
ENSG00000197932		0.877	0.00104	83.2864	40.5884
ENSG00000168159	RNF187	0.857	0.00931	700.955	366.482
ENSG00000122863	CHST3	0.857	0.0113	1102.76	581.556
ENSG00000122952	ZWINT	0.855	0.0225	153.876	77.6089
ENSG00000126461	SCAF1	0.853	0.012	968.945	507.731
ENSG00000272430	RP11_38L158	0.847	0.0228	4.85827	2.24261
ENSG00000158859	ADAMTS4	0.845	0.00521	780.152	417.477
ENSG00000165874	FAM35BP	0.832	0.00602	30.3013	15.7183
ENSG00000068137	PLEKHH3	0.83	0.0229	402.041	211.3
ENSG00000250918		0.825	0.0117	64.9896	35.4266
ENSG00000100726	TELO2	0.825	0.0358	550.427	289.865
ENSG00000129925	TMEM8A	0.824	0.0452	587.02	309.114
ENSG00000196787	HIST1H2AG	0.821	0.00206	300.176	165.564
ENSG00000101412	E2F1	0.819	0.0436	279.449	145.041
ENSG00000103512	NOMO1 (includes others)	0.816	9.01e-05	769.921	425.384
ENSG00000177508	IRX3	0.806	0.0306	625.699	339.071
ENSG00000123080	CDKN2C	0.802	0.0456	161.155	86.5801
ENSG00000156374	PCGF6	0.801	0.0356	158.592	81.5796
ENSG00000256393	RPL41P5	0.799	0.000314	18.3301	11.1358
ENSG00000065268	WDR18	0.799	0.0337	138.165	71.8903
ENSG00000233822	HIST1H2BN	0.794	0.015	161.39	92.0005
ENSG00000117298	ECE1	0.793	0.016	1423.96	786.995
ENSG00000143772	ITPKB	0.79	0.0301	1612.08	890.259
ENSG00000188486	H2AFX	0.785	0.0293	427.791	233.741
ENSG00000124693		0.782	0.0257	411.392	227.179
ENSG00000265735	RN7SL5P	0.781	0.00687	67908.8	38295
ENSG00000171813	PWWP2B	0.779	0.0271	341.217	185.966
ENSG00000161583		0.773	0.00791	119.544	70.0132
ENSG00000127419	TMEM175	0.773	0.0169	157.62	84.2579
ENSG00000212994	RPS26P6	0.769	0.00437	107.927	63.4331
ENSG00000196312	MFSD14C	0.765	0.043	146.86	78.4796
ENSG00000241549	GUSBP2	0.76	0.0121	114.183	65.9299
ENSG00000168140	VASN	0.759	0.0305	461.71	258.552
ENSG00000064651	SLC12A2	0.752	0.038	1335.15	758.838
ENSG00000176619	LMNB2	0.748	0.0132	1179.16	676.011
ENSG00000259295	CSPG4P12	0.747	0.00791	455.043	266.25
ENSG00000196411	EPHB4	0.746	0.0114	1536.45	885.133
ENSG00000130787	HIP1R	0.744	0.00938	745.673	432.017
ENSG00000244257	PKD1P1	0.743	0.00149	962.981	561.307
ENSG00000177943	MAMDC4	0.739	0.019	446.845	255.48
ENSG00000196465	MYL6B	0.737	0.0176	108.921	64.6868
ENSG00000184357	HIST1H1B	0.731	0.0218	551.19	320.641
ENSG00000230724	LINC01001 (includes others)	0.731	0.0224	251.222	142.693
ENSG00000204386	NEU1	0.725	0.0018	295.283	171.845
ENSG00000167674	HDGFL2	0.722	0.0283	357.32	204.826
ENSG00000272767	JMJD1C-AS1	0.722	0.0478	87.5819	49.8251
ENSG00000177169	ULK1	0.721	0.0451	939.29	542.177
ENSG00000197409	HIST1H3D	0.719	0.0083	238.793	140.01
ENSG00000100401	RANGAP1	0.718	0.00871	1279.16	754.23
ENSG00000205565		0.714	0.0109	127.649	74.024
ENSG00000122490	PQLC1	0.71	0.0191	459.386	271.811
ENSG00000005075	POLR2J	0.703	0.0336	129.015	76.3732
ENSG00000198270	TMEM116	0.703	0.0382	149.037	87.9747
ENSG00000158406	HIST1H4H	0.703	0.0451	275.31	163.069
ENSG00000185236	RAB11B	0.702	0.0124	615.148	365.632
ENSG00000240399	RP1_228P161	0.698	0.0477	12.3494	6.17179
ENSG00000109736	MFSD10	0.697	0.0324	551.078	326.524
ENSG00000144040	SFXN5	0.696	0.0271	316.342	187.445
ENSG00000135476	ESPL1	0.696	0.0388	310.528	183.806
ENSG00000166295	ANAPC16	0.695	0.0149	608.063	363.372
ENSG00000181274	FRAT2	0.69	0.0401	165.035	94.9642
ENSG00000167130	DOLPP1	0.688	0.007	109.513	62.7377
ENSG00000160877	NACC1	0.688	0.0147	1259.56	758.276
ENSG00000186185	KIF18B	0.685	0.0494	337.996	201.139
ENSG00000108187	PBLD	0.68	0.0165	119.748	72.7843
ENSG00000088256	GNA11	0.669	0.0277	702.609	429.165
ENSG00000011105	TSPAN9	0.669	0.0292	557.491	338.876
ENSG00000163257	DCAF16	0.668	0.0221	902.191	549.817
ENSG00000174903	RAB1B	0.664	0.00169	836.134	511.578
ENSG00000229117	RPL41	0.662	0.00834	1745.8	1084.67
ENSG00000162337	LRP5	0.661	0.0238	1087.93	668.396
ENSG00000198416	ZNF658B	0.66	0.0492	27.3612	17.9296
ENSG00000090273	NUDC	0.659	0.00228	413.949	252.065
ENSG00000170265	ZNF282	0.657	0.0267	378.685	231.851
ENSG00000227097	RPS28P7	0.656	0.0207	532.696	330.147
ENSG00000064961	HMG20B	0.655	0.039	551.711	337.592
ENSG00000163956	LRPAP1	0.652	0.0277	721.059	444.57
ENSG00000187990		0.647	0.0239	331.55	206.12
ENSG00000124614	RPS10	0.643	0.0083	1374.81	864.849
ENSG00000196642	RABL6	0.64	0.0319	1472.11	917.154
ENSG00000103226	NOMO1 (includes others)	0.636	0.0028	624.346	394.325
ENSG00000105229	PIAS4	0.636	0.0436	303.194	186.653
ENSG00000158864	NDUFS2	0.635	0.00674	527.974	331.859
ENSG00000229018	PMS2P7	0.635	0.007	78.7199	52.971
ENSG00000251495	PPIAP11	0.634	0.0247	52.3136	30.4994
ENSG00000198911	SREBF2	0.631	0.0242	1642.81	1037.58
ENSG00000198518		0.629	0.0203	324.422	206.975
ENSG00000099797	TECR	0.625	0.0208	445.807	284.906
ENSG00000169951	ZNF764	0.624	0.0429	205.381	125.761
ENSG00000126107	HECTD3	0.618	0.00961	395.742	249.221
ENSG00000111676	ATN1	0.618	0.0238	2435.76	1553.44
ENSG00000188986	NELFB	0.612	0.0292	525.364	331.523
ENSG00000105325	FZR1	0.611	0.00161	551.546	352.485
ENSG00000175130	MARCKSL1	0.609	0.0143	1797.18	1155.59
ENSG00000123374	CDK2	0.609	0.0258	233.67	146.045
ENSG00000217094	PPIAP31	0.605	0.0345	67.577	40.1422
ENSG00000099385	BCL7C	0.604	0.0173	252.496	158.239
ENSG00000143294	PRCC	0.603	0.0167	683.877	436.892
ENSG00000174996	KLC2	0.6	0.0209	354.134	223.577
ENSG00000213551	DNAJC9	0.596	0.0141	300.404	193.759
ENSG00000186076	RP11_887P23	0.596	0.0497	106.688	68.438
ENSG00000186350	RXRA	0.593	0.0433	1064.41	687.802
ENSG00000146834	MEPCE	0.592	0.0456	468.799	300.414
ENSG00000189306	RRP7A	0.588	0.0337	673.907	437.849
ENSG00000139645	ANKRD52	0.582	0.0451	1031.26	676.958
ENSG00000099381	SETD1A	0.581	0.0121	557.737	360.626
ENSG00000136026	CKAP4	0.581	0.0222	1054.87	689.46
ENSG00000141556	TBCD	0.577	0.0132	1222.66	805.191
ENSG00000132024	CC2D1A	0.569	0.0491	472.453	309.025
ENSG00000177303	CASKIN2	0.561	0.0445	406.546	266.175
ENSG00000204371	EHMT2	0.551	0.0117	884.136	591.696
ENSG00000125835	SNRPB	0.548	0.034	558.22	370.206
ENSG00000170515	PA2G4	0.544	0.0462	693.726	470.124
ENSG00000141759	TXNL4A	0.541	0.0462	270.713	181.519
ENSG00000120802	TMPO	0.537	0.041	1274.27	862.561
ENSG00000100348	TXN2	0.529	0.0207	232.626	155.056
ENSG00000139641	ESYT1	0.529	0.0312	813.14	556.804
ENSG00000094916	CBX5	0.526	0.0267	3550.67	2435.24
ENSG00000220842	RPL21P16	0.524	0.038	343.16	237.98
ENSG00000183889	AC138969.4	0.515	0.0133	560.822	387.143
ENSG00000181915	ADO	0.51	0.00667	325.572	226.86
ENSG00000202198	7SK	0.508	0.0163	130801	91082
ENSG00000213380	COG8	0.508	0.0472	365.758	254.216
ENSG00000174374		0.502	0.00471	286.277	195.053
ENSG00000177733	HNRNPA0	0.502	0.0177	779.766	536.294
ENSG00000108175	ZMIZ1	0.501	0.00491	2230.3	1560.78
ENSG00000169246	NPIPB5 (includes others)	0.497	0.0132	674.177	476.198
ENSG00000236104	ZBTB22	0.496	0.00831	237.993	164.839
ENSG00000117411	B4GALT2	0.494	0.04	452.144	312.741
ENSG00000122026	RPL21	0.489	0.0281	524.669	372.575
ENSG00000149639	SOGA1	0.485	0.0426	2780.88	1959.53
ENSG00000175029	CTBP2	0.478	0.0492	1048.54	743.43
ENSG00000204469	PRRC2A	0.473	0.00455	4330.1	3093.55
ENSG00000197958	RPL12	0.471	0.0423	2045.85	1460.83
ENSG00000119383	PTPA	0.465	0.0276	819.005	585.425
ENSG00000169221	TBC1D10B	0.463	0.0145	672.107	474.435
ENSG00000123416	TUBA1B	0.463	0.0161	1702.26	1227.79
ENSG00000136819	C9orf78	0.461	0.0263	300.404	211.743
ENSG00000111775	COX6A1	0.456	0.0104	371.673	268.572
ENSG00000204209	DAXX	0.451	0.026	343.409	244.323
ENSG00000156515	HK1	0.436	0.0179	946.056	692.463
ENSG00000089248	ERP29	0.421	0.0324	399.76	296.504
ENSG00000169813	HNRNPF	0.41	0.0117	1324.63	994.713
ENSG00000204138	PHACTR4	0.407	0.0461	804.868	597.44
ENSG00000107223	EDF1	0.396	0.0322	482.861	359.031
ENSG00000204304	PBX2	0.369	0.0401	640.077	494.451
ENSG00000204569	PPP1R10	0.362	0.0413	903.508	692.287
