# Supplementary material for: Identification of Distinct Heterogenic Subtypes and Molecular Signatures Associated with African Ancestry in Triple Negative Breast Cancer Using Quantified Genetic Ancestry Models in Admixed Race Populations
Source: Cancers (Basel). 2020 May 13;12(5):1220. doi: 10.3390/cancers12051220 (PMC7281131; doi:10.3390/cancers12051220)
Supplement: Supplementary file 1 [file cancers-12-01220-s001.zip › Cancers-785734 supplementary/Table S5 Significantly differentially expressed genes associated with self-reported race among treatment-naive tumors.xls]

## Sheet: SRR TX Naive
Expr Log Ratio	Expr p-value	ID	Symbol
-4.944	7.07e-32	ENSG00000256045	MTRNR2L10
-4.731	1.14e-36	ENSG00000270672	MTRNR2L6
-4.486	1.94e-38	ENSG00000201654	RNU6-7
-4.414	1.67e-30	ENSG00000258232	RP11_161H235
-4.236	1.58e-67	ENSG00000201901	RN7SKP48
-4.064	2.51e-75	ENSG00000199683	RN7SKP185
-3.81	2.1e-18	ENSG00000249072	RP11_777B95
-3.762	1.49e-100	ENSG00000240233	RN7SL587P
-3.643	2.92e-37	ENSG00000222293	RNU2-36P
-3.555	5.94e-39	ENSG00000241198	RN7SL191P
-3.528	2.34e-81	ENSG00000202512	RN7SKP230
-3.366	4.2e-18	ENSG00000239202	RN7SL499P
-3.343	2.57e-13	ENSG00000270188	MTRNR2L11
-3.305	8.84e-16	ENSG00000255633	MTRNR2L9
-3.148	6.45e-27	ENSG00000265078	RN7SL664P
-3.13	1.4e-43	ENSG00000206588	RNU1-28P
-3.027	6.48e-15	ENSG00000240606	RN7SL564P
-2.992	4.19e-11	ENSG00000225840	AC010970.2
-2.95	3.24e-11	ENSG00000271043	MTRNR2L2
-2.919	7.66e-23	ENSG00000201201	RN7SKP118
-2.87	8.08e-21	ENSG00000264618	RN7SL732P
-2.868	4.51e-10	ENSG00000256618	MTRNR2L1
-2.857	1.31e-23	ENSG00000201715	RN7SKP133
-2.805	1.61e-26	ENSG00000201758	RN7SKP55
-2.795	1.62e-20	ENSG00000240481	RN7SL38P
-2.698	1e-08	ENSG00000213500	LAP3P2
-2.659	2.45e-18	ENSG00000200867	RN7SKP36
-2.631	1.08e-10	ENSG00000256642	LINC00273
-2.573	2.12e-19	ENSG00000239224	RN7SL546P
-2.546	1.2e-11	ENSG00000180172	RPS12P23
-2.528	6.44e-08	ENSG00000255823	MTRNR2L8
-2.484	8.68e-16	ENSG00000252468	RNU2-57P
-2.407	1.82e-15	ENSG00000222440	RNU2-26P
-2.402	1.01e-10	ENSG00000236468	RP11_104D32
-2.382	2.82e-07	ENSG00000270225	MTCO2P22
-2.341	2.41e-07	ENSG00000215899	RP11_439L82
-2.321	3.88e-09	ENSG00000222744	RN7SKP166
-2.303	6.12e-25	ENSG00000206596	RNU1-27P
-2.289	1.67e-15	ENSG00000262202	RP11-160E2.6
-2.275	7.78e-16	ENSG00000265185	SNORD3B-1
-2.257	4.01e-10	ENSG00000223529	EEF1A1P8
-2.255	9.88e-06	ENSG00000206680	SNORD21
-2.251	1.2e-11	ENSG00000227347	HNRNPKP2
-2.236	1.23e-24	ENSG00000201315	RN7SKP227
-2.219	8.42e-17	ENSG00000223001	RNU2-61P
-2.193	5.38e-14	ENSG00000262074	SNORD3B-2
-2.186	7.41e-06	ENSG00000242692	RPS27AP1
-2.18	2.13e-19	ENSG00000244230	RN7SL151P
-2.155	1.01e-28	ENSG00000240869	RN7SL128P
-2.143	1.21e-10	ENSG00000232368	FTLP2
-2.098	0.000193	ENSG00000271381	REXO1L9P
-2.089	2.01e-07	ENSG00000244153	WWP1P1
-2.074	2.71e-05	ENSG00000229806	RPS15P5
-2.041	6.75e-05	ENSG00000240540	RPL3P9
-2.028	2.34e-08	ENSG00000235472	EIF4A1P7
-2.021	5.48e-06	ENSG00000201875	RN7SKP178
-2	0.000591	ENSG00000215441	CTAGE12P
-1.994	0.000334	ENSG00000228051	RP11_325E142
-1.984	7.51e-05	ENSG00000269028	MTRNR2L12
-1.968	4.29e-05	ENSG00000224334	AP0003574
-1.952	1.3e-06	ENSG00000257790	EIF4A1P4
-1.952	5.15e-09	ENSG00000207340	RNVU1-1
-1.942	0.000763	ENSG00000261557	EEF1A1P38
-1.941	1.18e-05	ENSG00000243562	RN7SL838P
-1.94	5.74e-05	ENSG00000258605	DYNLL1P2
-1.94	4.75e-09	ENSG00000228071	RPL7P47
-1.926	0.000137	ENSG00000270230	MTND6P22
-1.889	0.000204	ENSG00000213169	RP11_393N42
-1.888	6.07e-05	ENSG00000215268	LA16C_60G38
-1.87	3.04e-05	ENSG00000228674	PPIAP59
-1.869	5.86e-19	ENSG00000213362	FTH1P12
-1.854	2.71e-05	ENSG00000222210	RN7SKP65
-1.847	0.00102	ENSG00000260484	RP11_1081M52
-1.844	1.32e-07	ENSG00000242088	AC0906022
-1.842	0.000391	ENSG00000187988	KCTD9P3
-1.834	0.000103	ENSG00000229349	ACTG1P9
-1.833	1.79e-06	ENSG00000202337	RNU6-8
-1.824	1.15e-06	ENSG00000222276	RNU2-33P
-1.818	0.000629	ENSG00000242808	SOX2-OT
-1.817	1.75e-08	ENSG00000236735	RPL31P63
-1.797	0.00255	ENSG00000230832	RP11_325P152
-1.796	0.00185	ENSG00000172421	EFCAB3
-1.786	0.000384	ENSG00000259380	RP11_346D141
-1.782	0.00035	ENSG00000260087	PCMTD1P2
-1.78	6.75e-05	ENSG00000257564	RP11_123M212
-1.773	7.62e-08	ENSG00000234297	RP11_54D184
-1.769	0.00124	ENSG00000228744	RPS3AP30
-1.766	0.00152	ENSG00000228002	DHX9P1
-1.765	0.00185	ENSG00000104848	KCNA7
-1.764	1.42e-15	ENSG00000250144	RP11_553P91
-1.762	1.71e-09	ENSG00000214019	RP6_218J182
-1.758	2.32e-08	ENSG00000188873	RPL10AP2
-1.752	1.76e-09	ENSG00000235376	RPEL1
-1.743	0.00169	ENSG00000258711	RP11_218E203
-1.734	0.00339	ENSG00000200237	SNORA70
-1.71	0.000238	ENSG00000233380	RPS2P48
-1.697	0.00129	ENSG00000241478	HSPA8P9
-1.695	5.06e-19	ENSG00000239437	RN7SL752P
-1.692	0.00206	ENSG00000150394	CDH8
-1.691	0.00662	ENSG00000263503	MAPK8IP1P2
-1.69	0.000948	ENSG00000214892	USP8P1
-1.688	0.00131	ENSG00000235142	LINC02532
-1.66	0.00126	ENSG00000214268	RPS3AP33
-1.66	9.82e-05	ENSG00000254012	RPL10P8
-1.657	1.97e-08	ENSG00000237931	CLIC4P3
-1.656	0.00965	ENSG00000242537	MRE11P1
-1.654	0.000796	ENSG00000223703	AC0276124
-1.653	9.21e-11	ENSG00000218227	RP11_889L31
-1.649	0.000204	ENSG00000272400	RP11_927P217
-1.648	0.0104	ENSG00000224800	RPS27AP6
-1.646	0.0018	ENSG00000213333	NPM1P50
-1.642	0.00185	ENSG00000226439	RP11_621K71
-1.636	3.51e-08	ENSG00000244384	RN7SL359P
-1.634	0.00184	ENSG00000249858	SNX5P1
-1.634	5.37e-09	ENSG00000256167	ATF4P4
-1.632	0.00919	ENSG00000260542	RP13_379O242
-1.632	0.000109	ENSG00000213598	RP11_112J11
-1.63	0.0044	ENSG00000271207	MTCO1P22
-1.628	0.0117	ENSG00000164796	CSMD3
-1.626	0.00275	ENSG00000210154	MT-TD
-1.625	7.29e-05	ENSG00000251593	MSNP1
-1.624	2.48e-11	ENSG00000233057	EEF1A1P14
-1.622	0.00383	ENSG00000270540	RP11_785G171
-1.62	0.00487	ENSG00000169894	MUC3A
-1.617	0.00558	ENSG00000124721	DNAH8
-1.616	0.009	ENSG00000214319	CXADRP1
-1.614	0.000133	ENSG00000265936	RP11_563H61
-1.612	0.0132	ENSG00000229670	PKP4P1
-1.604	2.3e-07	ENSG00000256222	MTRNR2L3
-1.603	0.00667	ENSG00000213368	ST13P11
-1.596	0.0114	ENSG00000225357	RPF2P1
-1.593	0.00768	ENSG00000244381	RP11_3K161
-1.59	0.00471	ENSG00000220483	SLC25A51P1
-1.59	1.2e-06	ENSG00000239880	RP11_420J111
-1.582	1.93e-11	ENSG00000223336	RNU2-6P
-1.581	0.0156	ENSG00000262500	MAPK8IP1P1
-1.58	0.0148	ENSG00000261250	RP11_545A161
-1.579	0.000787	ENSG00000243781	RP11_193H52
-1.572	0.00434	ENSG00000267697	LUZP6
-1.571	0.00658	ENSG00000235264	RPL5P28
-1.569	0.000325	ENSG00000188001	TPRG1
-1.567	0.00226	ENSG00000242562	DCAF13P1
-1.555	0.0138	ENSG00000203914	HSP90B3P
-1.551	0.00542	ENSG00000232389	RP11-134K13.2
-1.55	1.06e-05	ENSG00000222974	RN7SKP228
-1.549	0.0133	ENSG00000206799	SNORA32
-1.549	4.67e-08	ENSG00000237214	RP11_12M93
-1.547	0.0105	ENSG00000153684	GOLGA8F
-1.546	0.00834	ENSG00000179546	HTR1D
-1.545	0.019	ENSG00000224184	MIR3681HG
-1.545	3.35e-05	ENSG00000223118	RN7SKP102
-1.54	0.00157	ENSG00000123009	NME2P1
-1.539	0.0167	ENSG00000255063	RP11_718B121
-1.539	0.00303	ENSG00000220157	HNRNPA1P12
-1.535	0.0121	ENSG00000244234	GMCL2
-1.533	0.000201	ENSG00000248360	LINC00504
-1.528	0.0209	ENSG00000229562	ZFYVE9P1
-1.527	0.0148	ENSG00000169306	IL1RAPL1
-1.527	0.00108	ENSG00000218582	GAPDHP63
-1.525	0.0196	ENSG00000229145	ACTBP1
-1.525	8.24e-07	ENSG00000217130	RP3_375P92
-1.518	0.00213	ENSG00000222404	RN7SKP281
-1.518	3.68e-09	ENSG00000206702	RNU1-11P
-1.517	0.00667	ENSG00000213343	RPL21P18
-1.517	0.00175	ENSG00000226650	KIF4B
-1.516	0.000533	ENSG00000183171	RP11_49C92
-1.515	0.00809	ENSG00000254290	RP11_150O123
-1.515	0.0025	ENSG00000257884	RP11_597A114
-1.515	0.00126	ENSG00000199831	RN7SKP291
-1.508	0.0083	ENSG00000230987	RP11_113I241
-1.5	0.0252	ENSG00000151962	RBM46
-1.492	2.89e-11	ENSG00000243824	RPL12P6
-1.486	0.0173	ENSG00000214128	TMEM213
-1.485	0.0117	ENSG00000134376	CRB1
-1.481	0.00185	ENSG00000249790	RP11_20D146
-1.479	0.0282	ENSG00000177103	DSCAML1
-1.477	0.0261	ENSG00000205277	MUC12
-1.475	0.0246	ENSG00000240590	RPSAP48
-1.47	0.0117	ENSG00000238132	CASC4P1
-1.467	0.0176	ENSG00000270307	MTATP6P2
-1.466	0.0196	ENSG00000159217	IGF2BP1
-1.465	0.00127	ENSG00000243904	RPSAP5
-1.464	0.0164	ENSG00000241226	RN7SL836P
-1.46	0.00975	ENSG00000218890	NUFIP1P1
-1.458	0.0115	ENSG00000179564	LSMEM2
-1.458	3.88e-09	ENSG00000213763	ACTBP2
-1.456	0.0322	ENSG00000236893	ASS1P7
-1.456	0.0305	ENSG00000264570	SNX19P3
-1.456	0.00352	ENSG00000202357	Y_RNA
-1.454	0.00707	ENSG00000227105	PARP1P1
-1.452	0.00793	ENSG00000260648	RP11_133K17
-1.449	0.00408	ENSG00000272235	RP11_22L131
-1.448	0.0336	ENSG00000270442	CTB_95D121
-1.447	0.000141	ENSG00000178723	GLULP4
-1.446	0.0209	ENSG00000226789	AC1109264
-1.445	0.0114	ENSG00000233873	RPL7P44
-1.442	0.0179	ENSG00000128710	HOXD10
-1.439	0.0125	ENSG00000271400	RP13_266I111
-1.439	2.52e-06	ENSG00000201510	RN7SKP217
-1.436	0.00103	ENSG00000228158	TLE1P1
-1.435	1.18e-05	ENSG00000234322	ST13P18
-1.434	0.0117	ENSG00000243806	RPL7P18
-1.434	2.57e-05	ENSG00000162747	FCGR3A/FCGR3B
-1.427	0.0382	ENSG00000235371	RP4_764D21
-1.427	0.0243	ENSG00000189350	TOGARAM2
-1.427	0.0169	ENSG00000210100	MT-TI
-1.427	0.0124	ENSG00000230077	MTAPP2
-1.425	0.0329	ENSG00000220248	ZNF402P
-1.425	0.0163	ENSG00000207431	RNU6-906P
-1.425	0.0114	ENSG00000260053	ABCB10P4
-1.424	0.0285	ENSG00000253429	KB_1090H42
-1.423	6.84e-08	ENSG00000234782	TPT1P9
-1.421	0.0126	ENSG00000261200	RP11_989E610
-1.421	6.5e-05	ENSG00000243352	RN7SL8P
-1.42	0.00157	ENSG00000241175	RN7SL494P
-1.419	0.00775	ENSG00000141485	SLC13A5
-1.417	0.000197	ENSG00000200830	RN7SKP134
-1.416	0.04	ENSG00000204699	UBTFL3 (includes others)
-1.416	0.0385	ENSG00000181984	GOLGA8CP
-1.416	0.022	ENSG00000235698	PA2G4P2
-1.414	0.0398	ENSG00000114455	HHLA2
-1.413	0.00084	ENSG00000264169	RN7SL665P
-1.412	0.00034	ENSG00000226061	PCMTD1P1
-1.411	0.0133	ENSG00000134343	ANO3
-1.407	0.00345	ENSG00000250492	INTS6P1
-1.406	0.0146	ENSG00000243179	AC1107693
-1.406	0.00262	ENSG00000255000	AC1391031
-1.404	0.0427	ENSG00000083782	EPYC
-1.402	0.0208	ENSG00000235318	MTND4LP13
-1.402	0.000251	ENSG00000236539	HNRNPA1P54
-1.401	0.0398	ENSG00000224981	AC0003671
-1.4	0.0149	ENSG00000054356	PTPRN
-1.4	0.00725	ENSG00000230734	RPL10P3
-1.398	0.0427	ENSG00000206262	FOXL2NB
-1.398	0.0158	ENSG00000250221	KRT8P32
-1.396	0.0281	ENSG00000236056	GAPDHP14
-1.395	3.66e-08	ENSG00000225912	RP13_258O151
-1.394	5.85e-05	ENSG00000237842	RP11_110J12
-1.392	0.0338	ENSG00000111262	KCNA1
-1.392	0.032	ENSG00000272545	CTC_527H234
-1.391	0.0267	ENSG00000263179	HNRNPCP4
-1.39	0.000427	ENSG00000238554	RNU1-88P
-1.389	0.0401	ENSG00000205898	RP11_3B124
-1.388	0.026	ENSG00000255554	OR7E1P
-1.388	0.0173	ENSG00000244694	PTCHD4
-1.387	0.0185	ENSG00000268174	BNIP3P22
-1.386	0.0461	ENSG00000130561	SAG
-1.385	0.0446	ENSG00000227066	RP3_340N12
-1.384	0.0145	ENSG00000217950	NOC2LP2
-1.381	0.034	ENSG00000229172	AC0730653
-1.381	0.0291	ENSG00000258375	RP11_617J181
-1.381	0.00027	ENSG00000197665	LOC79999
-1.381	4.73e-05	ENSG00000207294	Y_RNA
-1.381	4.35e-08	ENSG00000124399	NDUFB4P12
-1.379	0.04	ENSG00000258712	CXADRP2
-1.378	0.0461	ENSG00000237638	LINC02245
-1.377	0.04	ENSG00000249637	CTC_329D12
-1.376	0.0483	ENSG00000228184	SNX19P1
-1.376	0.0309	ENSG00000116690	PRG4
-1.373	0.0257	ENSG00000254715	OR7E154P
-1.372	0.0472	ENSG00000228742	LINC02577
-1.369	0.0462	ENSG00000256892	MTRNR2L7
-1.369	1.17e-10	ENSG00000223247	RNU2-64P
-1.368	0.00903	ENSG00000236533	AC0094132
-1.363	0.0433	ENSG00000224881	AC0682793
-1.363	0.0223	ENSG00000254622	NAV2-AS4
-1.363	0.0163	ENSG00000229765	RP11_339A71
-1.363	0.0124	ENSG00000131969	ABHD12B
-1.36	2.57e-05	ENSG00000172186	HMGN1P35
-1.359	0.0337	ENSG00000231675	AC0050423
-1.359	0.00582	ENSG00000260010	ZNF720P1
-1.356	0.0383	ENSG00000260089	ADAM3B
-1.355	0.0388	ENSG00000265574	WDR45BP1
-1.355	0.0181	ENSG00000232341	RPL4P2
-1.354	0.000113	ENSG00000225170	RP5_828K201
-1.352	0.0414	ENSG00000158428	CATIP
-1.352	0.000242	ENSG00000254185	MAPK6P5
-1.351	0.0169	ENSG00000224236	MRRFP1
-1.349	0.0269	ENSG00000210156	MT-TK
-1.349	0.0248	ENSG00000225869	CTB_70D191
-1.348	3.32e-13	ENSG00000242262	RP11_100N211
-1.346	0.0457	ENSG00000223731	SUPT20HL1
-1.339	0.0457	ENSG00000221803	SNORD23
-1.339	0.0288	ENSG00000236532	LINC01695
-1.338	0.000131	ENSG00000253680	RP11_59O21
-1.337	0.00743	ENSG00000266145	RHOT1P1
-1.337	1.75e-07	ENSG00000270503	YTHDF2P1
-1.335	0.04	ENSG00000164756	SLC30A8
-1.334	0.0149	ENSG00000257604	RP11_359M62
-1.333	0.000285	ENSG00000188765	TMSB4XP2
-1.33	0.00102	ENSG00000256356	HSPA8P5
-1.329	0.0358	ENSG00000199990	VTRNA1-1
-1.323	0.0462	ENSG00000210117	MT-TW
-1.322	0.00925	ENSG00000253861	SLC2A3P1
-1.32	0.0433	ENSG00000166035	LIPC
-1.319	0.00602	ENSG00000225411	RP11_764K91
-1.318	0.00218	ENSG00000239269	RPSAP4
-1.317	0.0163	ENSG00000157542	KCNJ6
-1.314	0.00421	ENSG00000266501	RP11_766H11
-1.312	0.0448	ENSG00000152932	RAB3C
-1.312	0.022	ENSG00000199363	SNORA63E
-1.31	0.0382	ENSG00000272247	RP11_379F49
-1.31	0.0026	ENSG00000188460	ACTBP11
-1.309	0.0408	ENSG00000136231	IGF2BP3
-1.306	0.0146	ENSG00000257175	RP11_536C1012
-1.306	0.000484	ENSG00000213432	RPL17P34
-1.305	0.0293	ENSG00000246792	RP11_68L181
-1.305	0.00809	ENSG00000201912	RN7SKP189
-1.303	0.0342	ENSG00000128655	PDE11A
-1.303	5.22e-13	ENSG00000224411	HSP90AA2P
-1.302	0.019	ENSG00000225552	NAALADL2-AS1
-1.301	0.0314	ENSG00000224829	TOMM20P1
-1.3	0.0462	ENSG00000260907	AC0080884
-1.3	0.00868	ENSG00000243746	EEF1A1P10
-1.299	0.0305	ENSG00000083067	TRPM3
-1.299	0.000635	ENSG00000200176	RNU1-19P
-1.297	2.26e-10	ENSG00000234241	RP4_775C131
-1.295	0.0456	ENSG00000251566	HMGB1P35
-1.292	0.0266	ENSG00000259137	RP11_305B61
-1.292	0.0162	ENSG00000228110	ST13P19
-1.291	0.0267	ENSG00000272942	CTA_246H312
-1.29	0.0357	ENSG00000256589	ENPP7P5
-1.29	0.00903	ENSG00000224004	ATP5F1CP1
-1.288	0.0411	ENSG00000267573	KRT8P5
-1.288	0.0262	ENSG00000183022	TPM3P8
-1.285	0.0302	ENSG00000259671	MTCYBP23
-1.285	0.00345	ENSG00000260389	WBP11P1
-1.284	0.00584	ENSG00000232842	RP5_961K141
-1.283	0.0391	ENSG00000239392	RP11_537H154
-1.283	0.0246	ENSG00000215559	ANKRD20A11P
-1.282	3.14e-07	ENSG00000224839	RPL12P17
-1.28	0.04	ENSG00000230956	RP3_452M161
-1.279	9.33e-05	ENSG00000222477	RNU2-23P
-1.278	0.00103	ENSG00000217835	RP6_159A12
-1.275	0.000535	ENSG00000202241	RN7SKP186
-1.273	0.00165	ENSG00000215895	RP11_334L91
-1.271	0.00609	ENSG00000215199	YWHAZP6
-1.27	0.0492	ENSG00000235420	RPL29P30
-1.27	0.0271	ENSG00000215311	NPM1P12
-1.27	0.0117	ENSG00000245748	LOC100129931
-1.267	5.63e-06	ENSG00000231684	EIF1P3
-1.266	0.0426	ENSG00000253706	RP11_758M44
-1.264	0.039	ENSG00000266839	RP11_121A133
-1.261	0.00809	ENSG00000236768	RP11_1029M241
-1.26	0.0491	ENSG00000070915	SLC12A3
-1.259	0.0121	ENSG00000215450	RP5_890O153
-1.259	2.13e-05	ENSG00000259612	EEF1A1P22
-1.256	0.0211	ENSG00000269981	RP11_34P1316
-1.255	0.00961	ENSG00000229227	RP11_38L152
-1.251	0.0142	ENSG00000272668	LOC107985216
-1.251	0.000103	ENSG00000231434	RP11_144L18
-1.25	0.000488	ENSG00000232684	ATP11A-AS1
-1.249	0.0231	ENSG00000232035	RP11_87N243
-1.241	0.0187	ENSG00000198626	RYR2
-1.238	0.000627	ENSG00000261461	UBE2MP1
-1.236	0.0167	ENSG00000272914	RP11_330O113
-1.229	0.0014	ENSG00000262539	RP11_259G183
-1.229	0.00113	ENSG00000234130	RP13_88F201
-1.228	0.0401	ENSG00000244427	RP11_52B191
-1.228	0.016	ENSG00000210195	MT-TT
-1.227	0.0194	ENSG00000243918	EIF4BP8
-1.227	0.0106	ENSG00000163359	COL6A3
-1.227	2.52e-07	ENSG00000234004	RP11_543B161
-1.227	7.57e-10	ENSG00000219932	RPL12P8
-1.225	0.000188	ENSG00000242067	RPL9P28
-1.222	0.0357	ENSG00000226549	SCDP1
-1.222	0.0231	ENSG00000236330	RPL5P9
-1.222	1.75e-05	ENSG00000244086	RPS20P35
-1.221	0.00905	ENSG00000225496	AC1046512
-1.221	0.00738	ENSG00000232380	ZDHHC20P4
-1.219	0.0454	ENSG00000226972	RPL12P19
-1.218	2.46e-06	ENSG00000215414	PSMA6P1
-1.216	0.00402	ENSG00000233868	AC0093022
-1.215	0.0356	ENSG00000232553	CLK2P1
-1.213	0.0209	ENSG00000270077	KB_1958F41
-1.212	0.0398	ENSG00000213690	RP11_513D41
-1.211	0.0191	ENSG00000243830	RP11_113C122
-1.21	0.0415	ENSG00000254924	RP11_684B23
-1.209	0.0336	ENSG00000132554	RGS22
-1.207	3.35e-06	ENSG00000226608	FTLP3
-1.206	0.00132	ENSG00000257851	HNRNPA3P10
-1.204	2.07e-05	ENSG00000203747	FCGR3A/FCGR3B
-1.204	4.17e-07	ENSG00000213080	RP11_312J185
-1.203	0.0015	ENSG00000239559	RPL37P2
-1.201	0.00451	ENSG00000227295	ELL2P1
-1.199	0.000199	ENSG00000213881	NPM1P6
-1.197	0.0472	ENSG00000152430	BOLL
-1.193	0.0451	ENSG00000256162	SMLR1
-1.193	0.0121	ENSG00000254363	LOC101929719
-1.192	0.00442	ENSG00000214222	TUBBP2
-1.19	4.01e-05	ENSG00000213985	AC0788991
-1.186	0.00797	ENSG00000273032	DGCR5
-1.182	0.0295	ENSG00000272977	CTA_390C1010
-1.181	0.025	ENSG00000230898	RP11_9L183
-1.18	0.000314	ENSG00000266644	RP11_927P212
-1.178	0.00372	ENSG00000215093	EEF1A1P29
-1.177	0.0138	ENSG00000227040	RP11_533F52
-1.176	0.0488	ENSG00000166257	SCN3B
-1.176	0.0386	ENSG00000200732	RNU6-194P
-1.174	5.34e-05	ENSG00000141437	SLC25A52
-1.172	0.0478	ENSG00000240950	RP11_372E11
-1.172	0.0151	ENSG00000234232	RP11_353N45
-1.17	0.00262	ENSG00000258895	CTD_2643K121
-1.17	0.000361	ENSG00000242858	CTC_484M21
-1.169	0.0422	ENSG00000169253	RP11_220D101
-1.168	0.0423	ENSG00000260391	RP11_71H177
-1.168	4.95e-05	ENSG00000214820	MPRIPP1
-1.167	0.0161	ENSG00000258935	RP11_1078H92
-1.167	0.00298	ENSG00000258430	RP11_982M152
-1.167	0.000327	ENSG00000273018	FAM106A
-1.165	0.00834	ENSG00000205105	COX17P1
-1.164	0.00143	ENSG00000236773	RP11_365O161
-1.16	7.8e-05	ENSG00000213252	RP11_819M151
-1.159	0.0158	ENSG00000230364	RPL4P3
-1.159	0.0033	ENSG00000218586	RP4_791C191
-1.159	1.96e-07	ENSG00000232952	RP11_90H31
-1.158	0.039	ENSG00000165091	TMC1
-1.158	0.0222	ENSG00000272346	RP11_927P2111
-1.158	2.36e-09	ENSG00000230207	RPL4P5
-1.157	0.0114	ENSG00000239344	RP11_771F201
-1.156	0.00173	ENSG00000240759	RPS27P21
-1.156	4e-06	ENSG00000250568	RP11_333E132
-1.155	0.0349	ENSG00000215819	KRT18P12
-1.153	0.0148	ENSG00000235613	NSRP1P1
-1.15	0.04	ENSG00000265178	MIR4728
-1.15	0.00269	ENSG00000121933	TMIGD3
-1.15	5.14e-08	ENSG00000213260	YWHAZP5
-1.147	0.0448	ENSG00000229391	HLA-DRB6
-1.145	0.0173	ENSG00000207181	SNORA14B
-1.143	3.29e-11	ENSG00000260682	RN7SKP176
-1.141	4.52e-08	ENSG00000253899	RP11_613H22
-1.14	0.00542	ENSG00000138395	CDK15
-1.139	0.0456	ENSG00000238110	RP11_350E125
-1.136	0.0478	ENSG00000267586	LINC00907
-1.135	0.00604	ENSG00000217027	TPT1P4
-1.134	0.00223	ENSG00000200463	SNORD118
-1.134	4.53e-07	ENSG00000240231	RPS27P29
-1.13	0.0493	ENSG00000206811	SNORA10
-1.129	0.0271	ENSG00000018236	CNTN1
-1.125	0.00345	ENSG00000223361	FTH1P10
-1.123	0.00157	ENSG00000259790	ANP32BP1
-1.121	0.0209	ENSG00000223973	AC0684913
-1.117	0.0193	ENSG00000248265	FLJ12825
-1.115	0.00869	ENSG00000235828	RPL36AP26
-1.113	0.0324	ENSG00000269945	RP6_91H85
-1.113	0.00772	ENSG00000207175	RNU1-67P
-1.112	0.0237	ENSG00000124343	XG
-1.109	0.000186	ENSG00000218980	FTH1P15
-1.107	0.0173	ENSG00000216412	RPL12P2
-1.106	0.0457	ENSG00000261614	YBX3P1
-1.106	0.0271	ENSG00000164675	IQUB
-1.105	0.0493	ENSG00000213864	EEF1B2P2
-1.104	2.08e-08	ENSG00000233328	PFN1P1
-1.1	0.0262	ENSG00000215241	LINC02449
-1.099	0.0349	ENSG00000202406	RN7SKP187
-1.094	0.0337	ENSG00000249465	RBMXP4
-1.094	0.00895	ENSG00000214973	CHCHD3P3
-1.092	0.000111	ENSG00000225475	RP11_377K222
-1.091	2.48e-07	ENSG00000225022	UBE2D3P1
-1.09	0.0398	ENSG00000233695	GAS6-AS1
-1.088	0.0194	ENSG00000212588	SNORA26
-1.087	0.0262	ENSG00000272963	OR7A19P
-1.086	0.0182	ENSG00000269242	CTD_2192J1622
-1.085	0.0177	ENSG00000226790	HNRNPA3P1
-1.085	0.00251	ENSG00000100058	CRYBB2P1
-1.083	0.0231	ENSG00000214541	RPS4XP3
-1.082	6.53e-09	ENSG00000235297	FAUP1
-1.078	0.00117	ENSG00000222626	RNU2-48P
-1.077	1.44e-11	ENSG00000217624	RP11_204C164
-1.076	0.0386	ENSG00000251003	ZFPM2-AS1
-1.075	0.0491	ENSG00000224668	IPO8P1
-1.073	0.0256	ENSG00000225808	DNAJC19P5
-1.072	0.029	ENSG00000100336	APOL4
-1.072	0.0148	ENSG00000205240	OR7E36P
-1.066	1.71e-09	ENSG00000214182	PTMAP5
-1.064	0.00318	ENSG00000253204	RP5_1009N121
-1.064	0.000616	ENSG00000224688	E2F6P2
-1.062	0.045	ENSG00000108309	RUNDC3A
-1.061	0.000484	ENSG00000244245	RP11_120B71
-1.059	0.0191	ENSG00000233860	RP11_359D142
-1.053	0.025	ENSG00000157654	PALM2AKAP2
-1.05	0.0346	ENSG00000271266	LAPTM4BP2
-1.049	0.0399	ENSG00000125355	TMEM255A
-1.049	0.00188	ENSG00000217769	RP11_76H142
-1.049	0.0011	ENSG00000210151	MT-TS1
-1.048	0.0191	ENSG00000229118	AC0684912
-1.047	0.0229	ENSG00000225933	AC1339651
-1.047	0.0173	ENSG00000230596	GPAA1P2
-1.046	0.0155	ENSG00000214881	TMEM14DP
-1.044	0.0373	ENSG00000166473	PKD1L2
-1.043	0.0132	ENSG00000261542	RP11_16E183
-1.043	3.8e-07	ENSG00000226564	FTH1P20
-1.041	0.0427	ENSG00000250983	RP11_91K82
-1.041	0.000199	ENSG00000244538	RP11_10G121
-1.04	0.00142	ENSG00000253833	RP11_367E124
-1.035	0.00131	ENSG00000238084	RP3_469D221
-1.033	0.000858	ENSG00000213493	ACTN4P1
-1.032	0.0222	ENSG00000258352	RP11_23J181
-1.028	5.84e-08	ENSG00000251429	RP11_597D137
-1.027	0.0173	ENSG00000215480	OR7E37P
-1.026	0.0172	ENSG00000183784	DOCK8-AS1
-1.025	0.0392	ENSG00000228348	EFCAB14P1
-1.023	0.0203	ENSG00000214185	XPOTP1
-1.023	0.00216	ENSG00000236334	PPIAL4G (includes others)
-1.021	0.00061	ENSG00000228929	RPS13P2
-1.021	1.65e-08	ENSG00000240489	SETP14
-1.017	0.000928	ENSG00000219747	RP1_292B181
-1.015	0.0246	ENSG00000260306	RP11_645C245
-1.014	0.00176	ENSG00000228283	KATNBL1P6
-1.01	0.0169	ENSG00000199293	SNORA21
-1.01	7.81e-09	ENSG00000213453	FTH1P3
-1.007	0.0167	ENSG00000213938	SEPHS1P6
-1.003	0.0304	ENSG00000234785	EEF1GP5
-1.001	0.0274	ENSG00000240409	MTATP8P1
-0.997	0.043	ENSG00000269356	RP11_120K244
-0.997	0.00687	ENSG00000226544	RPL7P22
-0.994	0.0303	ENSG00000227725	GCOM2
-0.993	0.0173	ENSG00000120215	MLANA
-0.993	0.00658	ENSG00000248923	MTND5P11
-0.991	9.01e-05	ENSG00000219102	HNRNPA3P12
-0.99	0.0245	ENSG00000231341	VDAC1P6
-0.989	0.0294	ENSG00000236679	RPL23AP24
-0.987	0.00856	ENSG00000225093	RPL3P7
-0.987	2.45e-07	ENSG00000227939	RPL3P2
-0.984	0.0478	ENSG00000206356	LOC100652833
-0.982	5.72e-06	ENSG00000218208	RPS27AP11
-0.981	0.00116	ENSG00000225573	RPL35P5
-0.98	0.0256	ENSG00000207008	SNORA54
-0.98	0.0238	ENSG00000224376	AC0171046
-0.978	0.0415	ENSG00000257773	ST13P3
-0.978	0.0159	ENSG00000269904	MAP2K4P1
-0.978	0.00273	ENSG00000244682	FCGR2C
-0.977	0.00754	ENSG00000229204	PTGES3P3
-0.974	1.06e-11	ENSG00000229132	EIF4A1P10
-0.973	0.00228	ENSG00000233247	GS1_257G11
-0.973	6.53e-10	ENSG00000230204	FTH1P5
-0.972	0.035	ENSG00000255886	RP11_196H142
-0.97	0.00191	ENSG00000214110	LDHAP4
-0.969	0.000456	ENSG00000259388	CTD_2647E91
-0.968	0.000352	ENSG00000231747	AC0799222
-0.968	7.08e-05	ENSG00000151846	PABPC3
-0.967	0.0146	ENSG00000064655	EYA2
-0.966	0.0312	ENSG00000182791	CCDC87
-0.964	0.025	ENSG00000136011	STAB2
-0.963	0.0359	ENSG00000235587	GAPDHP65
-0.959	0.0132	ENSG00000224155	RP11_700P182
-0.958	0.000436	ENSG00000188375	H3-5
-0.951	0.0244	ENSG00000170160	CCDC144A
-0.951	0.00335	ENSG00000258017	LOC105369760
-0.95	0.0151	ENSG00000182667	NTM
-0.95	6.88e-05	ENSG00000241556	RP11_490G81
-0.949	0.0367	ENSG00000258608	DNAJC19P9
-0.949	0.0094	ENSG00000207088	SNORA7B
-0.946	0.0447	ENSG00000181201	H2BU2P
-0.946	0.00102	ENSG00000226885	E2F6P3
-0.942	0.00834	ENSG00000222650	RNU2-70P
-0.941	0.000198	ENSG00000231767	RP11-92K2.2
-0.939	0.00107	ENSG00000234825	XRCC6P2
-0.937	0.0149	ENSG00000223668	EEF1A1P24
-0.934	0.0132	ENSG00000241458	RPL7P19
-0.933	0.0434	ENSG00000206785	SNORA15B-2
-0.932	0.0229	ENSG00000232060	SLC4A1APP1
-0.932	9.15e-05	ENSG00000232385	RPS3AP25
-0.93	0.0285	ENSG00000023171	GRAMD1B
-0.93	0.00617	ENSG00000256843	RP11_467L134
-0.927	7.51e-07	ENSG00000234618	RPSAP9
-0.926	0.00737	ENSG00000236876	TMSB4XP1
-0.925	0.0209	ENSG00000238172	RPS2P35
-0.925	0.00132	ENSG00000038945	MSR1
-0.922	0.0354	ENSG00000233205	AC1084792
-0.921	0.00134	ENSG00000258645	HSPE1P2
-0.921	0.000306	ENSG00000236992	RPL12P12
-0.92	0.00298	ENSG00000213236	YWHAZP2
-0.92	0.00275	ENSG00000248966	BCLAF1P1
-0.918	0.0372	ENSG00000235559	NOP56P1
-0.916	0.043	ENSG00000251400	ALDH7A1P1
-0.916	0.00178	ENSG00000199883	RN7SKP90
-0.916	1.48e-06	ENSG00000249264	EEF1A1P9
-0.915	0.0233	ENSG00000126217	MCF2L
-0.915	0.00228	ENSG00000213108	BTF3L4P3
-0.914	0.0213	ENSG00000085276	MECOM
-0.914	0.00507	ENSG00000237682	RP3_514P161
-0.909	0.0372	ENSG00000270900	NUDT19P4
-0.907	0.0293	ENSG00000234851	RPL23AP42
-0.907	6.17e-06	ENSG00000245205	EEF1A1P4
-0.904	0.0325	ENSG00000180354	MTURN
-0.904	0.0294	ENSG00000241293	PPATP1
-0.901	0.0196	ENSG00000151062	CACNA2D4
-0.9	0.0164	ENSG00000254373	RP11_34P12
-0.899	0.0459	ENSG00000254037	RP11_775B153
-0.895	1.26e-05	ENSG00000242477	CTD_2161E191
-0.894	0.0221	ENSG00000254088	SLC2A3P4
-0.893	0.000329	ENSG00000236349	SUCLG2P2
-0.892	0.00318	ENSG00000214132	RP11_420O162
-0.887	0.0219	ENSG00000207304	SNORA8
-0.877	0.039	ENSG00000186940	CHCHD2P9
-0.872	0.0329	ENSG00000213315	CTD_3035D61
-0.871	0.00181	ENSG00000254332	GS1_44D201
-0.869	0.00392	ENSG00000240350	SOCAR
-0.868	0.000982	ENSG00000180673	EXOC5P1
-0.868	2.26e-07	ENSG00000214199	EEF1A1P12
-0.866	0.00012	ENSG00000250746	RP11_39C101
-0.865	0.0329	ENSG00000177409	SAMD9L
-0.864	0.0427	ENSG00000264840	RN7SL404P
-0.861	0.0255	ENSG00000207445	SNORD15B
-0.861	0.019	ENSG00000226928	RPS14P4
-0.861	0.0158	ENSG00000240376	RP11_36C201
-0.858	0.000801	ENSG00000228305	AC0167342
-0.855	0.0491	ENSG00000250731	TPM3P6
-0.855	0.0391	ENSG00000244306	DUXAP10
-0.853	0.0415	ENSG00000237991	RPL35P1
-0.853	0.0167	ENSG00000267541	MTCO2P2
-0.85	0.0196	ENSG00000271321	CTAGE9 (includes others)
-0.85	0.0115	ENSG00000244363	RPL7P23
-0.849	0.00136	ENSG00000234498	RPL13AP20
-0.846	0.0055	ENSG00000099810	MTAP
-0.841	0.00975	ENSG00000232346	SC22CB_1E71
-0.838	5.65e-05	ENSG00000240674	RP11_366M41
-0.837	0.019	ENSG00000200959	SNORA74A
-0.836	5.77e-07	ENSG00000219133	RP11_203F106
-0.83	0.0245	ENSG00000186594	MIR22HG
-0.827	0.0002	ENSG00000236603	RANP1
-0.825	0.00753	ENSG00000180574	EIF2S3B
-0.822	0.000484	ENSG00000260735	LOC100505915
-0.821	0.0145	ENSG00000236360	RP11_334A142
-0.821	0.000365	ENSG00000233045	AC0975231
-0.82	0.0324	ENSG00000265478	CTD_2145A245
-0.82	0.0293	ENSG00000236493	EIF2S2P3
-0.818	0.00963	ENSG00000200783	RN7SKP180
-0.812	0.00851	ENSG00000155926	SLA
-0.809	0.0324	ENSG00000241923	RPL14P3
-0.808	0.000252	ENSG00000213235	EEF1A1P16
-0.805	0.0174	ENSG00000219451	RPL23P8
-0.804	0.0387	ENSG00000140009	ESR2
-0.803	0.00591	ENSG00000228331	RPL17P43
-0.802	0.0357	ENSG00000144642	RBMS3
-0.8	0.0456	ENSG00000251287	ALG1L2
-0.799	0.0385	ENSG00000234176	HSPA8P1
-0.797	2.98e-06	ENSG00000214558	RP11_74E242
-0.789	0.0168	ENSG00000230183	CNOT6LP1
-0.787	0.0429	ENSG00000222076	RNU2-3P
-0.786	0.025	ENSG00000268412	TRMT112P6
-0.783	0.0284	ENSG00000213033	AURKAP1
-0.781	0.0173	ENSG00000245149	RNF139-AS1
-0.779	0.0267	ENSG00000265218	RP11_927P211
-0.778	7.82e-05	ENSG00000249855	EEF1A1P19
-0.775	0.000496	ENSG00000253919	THAP12P7
-0.772	0.00175	ENSG00000230076	RPL10P6
-0.771	0.048	ENSG00000255965	RP11_408I189
-0.77	0.0342	ENSG00000168398	BDKRB2
-0.77	0.00303	ENSG00000153208	MERTK
-0.767	0.0468	ENSG00000196933	RPS26P11
-0.766	0.0285	ENSG00000226723	RP11_142L43
-0.766	0.000197	ENSG00000202058	RN7SKP80
-0.764	0.0148	ENSG00000235776	AC0000893
-0.761	0.0148	ENSG00000250321	RP11_478C64
-0.761	0.00112	ENSG00000218418	RP11_296E71
-0.759	0.0185	ENSG00000213430	HSPD1P1
-0.758	0.00959	ENSG00000253676	TAGLN2P1
-0.752	0.0149	ENSG00000037965	HOXC8
-0.751	0.0109	ENSG00000234009	RPL5P34
-0.751	0.00961	ENSG00000240914	RPL15P2
-0.745	0.011	ENSG00000253720	RP11_473O43
-0.744	0.0445	ENSG00000233503	HNRNPLP1
-0.74	0.0369	ENSG00000230373	GOLGA6L5P
-0.74	0.00749	ENSG00000242571	RPL21P11
-0.737	0.00187	ENSG00000234743	EIF5AP4
-0.735	0.00316	ENSG00000232742	RHOQP2
-0.73	0.00345	ENSG00000224261	RPSAP18
-0.727	0.0189	ENSG00000206228	HNRNPA1P4
-0.726	0.0306	ENSG00000237749	RP3_423B225
-0.726	0.00479	ENSG00000245532	NEAT1
-0.724	0.00196	ENSG00000231414	AC0167006
-0.722	0.0451	ENSG00000171189	GRIK1
-0.721	0.00339	ENSG00000236814	RP11_446E91
-0.718	0.0112	ENSG00000235554	AC0058221
-0.715	0.0398	ENSG00000240509	RPL34P18
-0.709	0.0149	ENSG00000233859	ADH5P4
-0.709	0.0138	ENSG00000227376	FTH1P16
-0.708	0.0392	ENSG00000271974	RDM1P4
-0.707	0.00582	ENSG00000172965	MIR4435-2HG
-0.706	0.0496	ENSG00000085514	PILRA
-0.704	0.0369	ENSG00000151490	PTPRO
-0.701	0.0498	ENSG00000100207	TCF20
-0.701	0.0305	ENSG00000226525	RPS7P10
-0.692	6.72e-05	ENSG00000237264	FTH1P11
-0.686	0.0112	ENSG00000119599	DCAF4
-0.682	0.0234	ENSG00000143226	FCGR2A
-0.682	0.00961	ENSG00000128595	CALU
-0.68	0.000449	ENSG00000232187	FTH1P7
-0.678	0.00242	ENSG00000228218	ATF4P3
-0.677	0.0281	ENSG00000235001	EIF4A1P2
-0.669	0.0383	ENSG00000243829	CTB_33G101
-0.669	0.00447	ENSG00000242960	FTH1P23
-0.666	0.014	ENSG00000213261	EEF1B2P6
-0.665	0.0491	ENSG00000213399	AC0222102
-0.665	0.0201	ENSG00000250069	CTB_131B52
-0.664	0.00906	ENSG00000233254	RPL21P134
-0.66	0.0456	ENSG00000173193	PARP14
-0.656	0.0354	ENSG00000225313	RP11_415J83
-0.655	0.00733	ENSG00000243517	RP11_627K111
-0.652	0.00359	ENSG00000214653	HNRNPA3P3
-0.648	0.00268	ENSG00000183604	SMG1P5
-0.646	0.0345	ENSG00000073905	VDAC1P1
-0.645	0.0207	ENSG00000189190	ZNF600
-0.636	0.0303	ENSG00000224959	AC0170022
-0.631	0.0145	ENSG00000228007	AC0119332
-0.628	0.0274	ENSG00000200312	RN7SKP255
-0.626	0.0347	ENSG00000215210	RBMXP2
-0.626	0.0155	ENSG00000213621	RPSAP54
-0.623	0.0439	ENSG00000231167	YBX1P2
-0.623	0.0002	ENSG00000253626	EIF5AL1
-0.618	0.0342	ENSG00000163788	SNRK
-0.617	0.0474	ENSG00000244476	ERVFRD-1
-0.612	0.0415	ENSG00000250182	EEF1A1P13
-0.61	0.0214	ENSG00000101745	ANKRD12
-0.608	0.00906	ENSG00000226360	RPL10AP6
-0.608	0.000683	ENSG00000259917	HNRNPLP2
-0.604	0.0242	ENSG00000188856	RPSAP47
-0.602	0.0408	ENSG00000178429	RPS3AP5
-0.598	0.0445	ENSG00000251333	RTN3P1
-0.595	0.0447	ENSG00000219928	RP11_40C62
-0.595	0.0194	ENSG00000229036	VDAC1P8
-0.591	0.0176	ENSG00000181524	RPL24P4
-0.586	0.000689	ENSG00000261556	SMG1P7
-0.582	0.0124	ENSG00000239246	RP11_464D202
-0.58	0.0433	ENSG00000213090	AC0072565
-0.579	0.0154	ENSG00000132669	RIN2
-0.574	0.0172	ENSG00000219507	FTH1P8
-0.573	0.0448	ENSG00000137491	SLCO2B1
-0.569	0.0178	ENSG00000116731	PRDM2
-0.569	0.000254	ENSG00000232888	RPS11P5
-0.562	0.00739	ENSG00000198225	FKBP1C
-0.56	0.0313	ENSG00000213025	COX20P1
-0.553	0.0179	ENSG00000228502	EEF1A1P11
-0.552	0.0137	ENSG00000232472	EEF1B2P3
-0.549	0.0321	ENSG00000133466	C1QTNF6
-0.547	0.00895	ENSG00000260290	CTD_2033A162
-0.544	0.00925	ENSG00000241741	RPL7AP30
-0.539	0.04	ENSG00000176809	LRRC37A3 (includes others)
-0.532	0.0446	ENSG00000264853	RP11_16C12
-0.529	0.00486	ENSG00000229638	RPL4P4
-0.523	0.0428	ENSG00000237350	CDC42P6
-0.51	0.0468	ENSG00000123965	PMS2P5/PMS2P9
-0.51	0.0266	ENSG00000143499	SMYD2
-0.504	0.0285	ENSG00000138758	SEPTIN11
-0.484	0.02	ENSG00000144026	ZNF514
-0.472	0.00749	ENSG00000198106	SNX29P2
-0.467	0.00116	ENSG00000218283	MORF4L1P1
-0.464	0.0276	ENSG00000185129	PURA
-0.459	0.0456	ENSG00000152404	CWF19L2
-0.447	0.0161	ENSG00000135870	RC3H1
-0.444	0.0439	ENSG00000240230	COX19
-0.438	0.0422	ENSG00000172890	NADSYN1
-0.427	0.0222	ENSG00000264456	RP11_848P12
-0.424	0.0387	ENSG00000225137	DYNC1I2P1
-0.403	0.0173	ENSG00000169045	HNRNPH1
-0.387	0.045	ENSG00000175309	PHYKPL
0.362	0.0413	ENSG00000204569	PPP1R10
0.369	0.0401	ENSG00000204304	PBX2
0.396	0.0322	ENSG00000107223	EDF1
0.407	0.0461	ENSG00000204138	PHACTR4
0.41	0.0117	ENSG00000169813	HNRNPF
0.421	0.0324	ENSG00000089248	ERP29
0.436	0.0179	ENSG00000156515	HK1
0.451	0.026	ENSG00000204209	DAXX
0.456	0.0104	ENSG00000111775	COX6A1
0.461	0.0263	ENSG00000136819	C9orf78
0.463	0.0161	ENSG00000123416	TUBA1B
0.463	0.0145	ENSG00000169221	TBC1D10B
0.465	0.0276	ENSG00000119383	PTPA
0.471	0.0423	ENSG00000197958	RPL12
0.473	0.00455	ENSG00000204469	PRRC2A
0.478	0.0492	ENSG00000175029	CTBP2
0.485	0.0426	ENSG00000149639	SOGA1
0.489	0.0281	ENSG00000122026	RPL21
0.494	0.04	ENSG00000117411	B4GALT2
0.496	0.00831	ENSG00000236104	ZBTB22
0.497	0.0132	ENSG00000169246	NPIPB4 (includes others)
0.501	0.00491	ENSG00000108175	ZMIZ1
0.502	0.0177	ENSG00000177733	HNRNPA0
0.508	0.0472	ENSG00000213380	COG8
0.508	0.0163	ENSG00000202198	7SK
0.51	0.00667	ENSG00000181915	ADO
0.515	0.0133	ENSG00000183889	AC138969.4
0.524	0.038	ENSG00000220842	RPL21P16
0.526	0.0267	ENSG00000094916	CBX5
0.529	0.0312	ENSG00000139641	ESYT1
0.529	0.0207	ENSG00000100348	TXN2
0.537	0.041	ENSG00000120802	TMPO
0.541	0.0462	ENSG00000141759	TXNL4A
0.544	0.0462	ENSG00000170515	PA2G4
0.548	0.034	ENSG00000125835	SNRPB
0.551	0.0117	ENSG00000204371	EHMT2
0.561	0.0445	ENSG00000177303	CASKIN2
0.569	0.0491	ENSG00000132024	CC2D1A
0.577	0.0132	ENSG00000141556	TBCD
0.581	0.0222	ENSG00000136026	CKAP4
0.581	0.0121	ENSG00000099381	SETD1A
0.582	0.0451	ENSG00000139645	ANKRD52
0.588	0.0337	ENSG00000189306	RRP7A
0.592	0.0456	ENSG00000146834	MEPCE
0.593	0.0433	ENSG00000186350	RXRA
0.596	0.0497	ENSG00000186076	RP11_887P23
0.596	0.0141	ENSG00000213551	DNAJC9
0.6	0.0209	ENSG00000174996	KLC2
0.603	0.0167	ENSG00000143294	PRCC
0.604	0.0173	ENSG00000099385	BCL7C
0.605	0.0345	ENSG00000217094	PPIAP31
0.609	0.0258	ENSG00000123374	CDK2
0.609	0.0143	ENSG00000175130	MARCKSL1
0.611	0.00161	ENSG00000105325	FZR1
0.612	0.0292	ENSG00000188986	NELFB
0.618	0.0238	ENSG00000111676	ATN1
0.618	0.00961	ENSG00000126107	HECTD3
0.624	0.0429	ENSG00000169951	ZNF764
0.625	0.0208	ENSG00000099797	TECR
0.631	0.0242	ENSG00000198911	SREBF2
0.634	0.0247	ENSG00000251495	PPIAP11
0.635	0.007	ENSG00000229018	PMS2P7
0.635	0.00674	ENSG00000158864	NDUFS2
0.636	0.0436	ENSG00000105229	PIAS4
0.636	0.0028	ENSG00000103226	NOMO1 (includes others)
0.64	0.0319	ENSG00000196642	RABL6
0.643	0.0083	ENSG00000124614	RPS10
0.652	0.0277	ENSG00000163956	LRPAP1
0.655	0.039	ENSG00000064961	HMG20B
0.656	0.0207	ENSG00000227097	RPS28P7
0.657	0.0267	ENSG00000170265	ZNF282
0.659	0.00228	ENSG00000090273	NUDC
0.66	0.0492	ENSG00000198416	ZNF658B
0.661	0.0238	ENSG00000162337	LRP5
0.662	0.00834	ENSG00000229117	RPL41
0.664	0.00169	ENSG00000174903	RAB1B
0.668	0.0221	ENSG00000163257	DCAF16
0.669	0.0292	ENSG00000011105	TSPAN9
0.669	0.0277	ENSG00000088256	GNA11
0.68	0.0165	ENSG00000108187	PBLD
0.685	0.0494	ENSG00000186185	KIF18B
0.688	0.0147	ENSG00000160877	NACC1
0.688	0.007	ENSG00000167130	DOLPP1
0.69	0.0401	ENSG00000181274	FRAT2
0.695	0.0149	ENSG00000166295	ANAPC16
0.696	0.0388	ENSG00000135476	ESPL1
0.696	0.0271	ENSG00000144040	SFXN5
0.697	0.0324	ENSG00000109736	MFSD10
0.698	0.0477	ENSG00000240399	RP1_228P161
0.702	0.0124	ENSG00000185236	RAB11B
0.703	0.0451	ENSG00000158406	H4C8
0.703	0.0382	ENSG00000198270	TMEM116
0.703	0.0336	ENSG00000005075	POLR2J
0.71	0.0191	ENSG00000122490	SLC66A2
0.718	0.00871	ENSG00000100401	RANGAP1
0.719	0.0083	ENSG00000197409	H3C4
0.721	0.0451	ENSG00000177169	ULK1
0.722	0.0478	ENSG00000272767	JMJD1C-AS1
0.722	0.0283	ENSG00000167674	HDGFL2
0.725	0.0018	ENSG00000204386	NEU1
0.731	0.0224	ENSG00000230724	LINC01001 (includes others)
0.731	0.0218	ENSG00000184357	H1-5
0.737	0.0176	ENSG00000196465	MYL6B
0.739	0.019	ENSG00000177943	MAMDC4
0.743	0.00149	ENSG00000244257	PKD1P1
0.744	0.00938	ENSG00000130787	HIP1R
0.746	0.0114	ENSG00000196411	EPHB4
0.747	0.00791	ENSG00000259295	CSPG4P12
0.748	0.0132	ENSG00000176619	LMNB2
0.752	0.038	ENSG00000064651	SLC12A2
0.759	0.0305	ENSG00000168140	VASN
0.76	0.0121	ENSG00000241549	GUSBP2
0.765	0.043	ENSG00000196312	MFSD14C
0.769	0.00437	ENSG00000212994	RPS26P6
0.773	0.0169	ENSG00000127419	TMEM175
0.779	0.0271	ENSG00000171813	PWWP2B
0.781	0.00687	ENSG00000265735	RN7SL5P
0.785	0.0293	ENSG00000188486	H2AX
0.79	0.0301	ENSG00000143772	ITPKB
0.793	0.016	ENSG00000117298	ECE1
0.794	0.015	ENSG00000233822	H2BC15
0.799	0.0337	ENSG00000065268	WDR18
0.799	0.000314	ENSG00000256393	RPL41P5
0.801	0.0356	ENSG00000156374	PCGF6
0.802	0.0456	ENSG00000123080	CDKN2C
0.806	0.0306	ENSG00000177508	IRX3
0.816	9.01e-05	ENSG00000103512	NOMO1 (includes others)
0.819	0.0436	ENSG00000101412	E2F1
0.821	0.00206	ENSG00000196787	H2AC11
0.824	0.0452	ENSG00000129925	TMEM8A
0.825	0.0358	ENSG00000100726	TELO2
0.83	0.0229	ENSG00000068137	PLEKHH3
0.832	0.00602	ENSG00000165874	SHLD2P1
0.845	0.00521	ENSG00000158859	ADAMTS4
0.847	0.0228	ENSG00000272430	LINC02637
0.853	0.012	ENSG00000126461	SCAF1
0.855	0.0225	ENSG00000122952	ZWINT
0.857	0.0113	ENSG00000122863	CHST3
0.857	0.00931	ENSG00000168159	RNF187
0.879	0.046	ENSG00000160446	ZDHHC12
0.884	0.0151	ENSG00000206706	Y_RNA
0.884	0.00337	ENSG00000197238	H4C11
0.886	0.0437	ENSG00000272269	LOC105374952
0.889	0.0464	ENSG00000174871	CNIH2
0.897	0.0303	ENSG00000135424	ITGA7
0.905	0.0464	ENSG00000130193	THEM6
0.906	0.0398	ENSG00000268051	CTC_244M171
0.912	0.022	ENSG00000262879	LOC101927060
0.913	0.0179	ENSG00000164897	TMUB1
0.917	0.0306	ENSG00000064687	ABCA7
0.919	0.0386	ENSG00000185803	SLC52A2
0.922	0.00345	ENSG00000099364	FBXL19
0.924	0.0483	ENSG00000149809	TM7SF2
0.928	0.0269	ENSG00000150977	RILPL2
0.929	0.0132	ENSG00000025770	NCAPH2
0.931	0.0217	ENSG00000174276	ZNHIT2
0.942	0.0417	ENSG00000266445	NARF-AS1
0.944	0.0121	ENSG00000244151	RP11_148K112
0.946	0.0494	ENSG00000261183	SPINT1-AS1
0.947	0.00647	ENSG00000119333	WDR34
0.953	0.0164	ENSG00000052344	PRSS8
0.954	0.039	ENSG00000213221	DNLZ
0.957	0.0114	ENSG00000161664	ASB16
0.957	0.00311	ENSG00000247077	PGAM5
0.958	0.0402	ENSG00000227827	RP11_958N242
0.962	0.0244	ENSG00000205578	POM121B
0.976	0.0492	ENSG00000223396	RPS10P7
0.976	0.0327	ENSG00000270141	TERC
0.977	0.0458	ENSG00000163638	ADAMTS9
0.977	0.0194	ENSG00000268049	CTD_2619J139
0.996	0.0428	ENSG00000255622	PCDHB17P
1.001	0.00188	ENSG00000162729	IGSF8
1.005	0.0373	ENSG00000262777	RP11_818O243
1.032	0.0133	ENSG00000011478	QPCTL
1.034	2.04e-05	ENSG00000196656	AC0040571
1.043	0.0421	ENSG00000213420	GPC2
1.044	0.00935	ENSG00000167900	TK1
1.048	0.00527	ENSG00000159335	PTMS
1.071	0.00311	ENSG00000198355	PIM3
1.073	0.0149	ENSG00000269386	RAB11B-AS1
1.081	0.0316	ENSG00000072201	LNX1
1.083	0.0398	ENSG00000141854	MISP3
1.084	0.0439	ENSG00000184828	ZBTB7C
1.085	0.00414	ENSG00000115350	POLE4
1.099	0.00602	ENSG00000238035	AC1380352
1.107	0.0452	ENSG00000268093	AC0221547
1.109	0.048	ENSG00000140961	OSGIN1
1.11	0.000746	ENSG00000197728	RPS26
1.111	0.0399	ENSG00000261840	LOC730183
1.112	0.0067	ENSG00000165886	UBTD1
1.12	0.00593	ENSG00000228570	NUTM2E
1.127	0.0195	ENSG00000132016	C19orf57
1.129	0.0305	ENSG00000167775	CD320
1.141	0.0134	ENSG00000115468	EFHD1
1.142	0.0301	ENSG00000116299	KIAA1324
1.144	0.0141	ENSG00000174137	FAM53A
1.145	0.0281	ENSG00000187068	C3orf70
1.146	0.0333	ENSG00000069011	PITX1
1.146	0.00447	ENSG00000179862	CITED4
1.149	0.0036	ENSG00000230715	RP11_274B214
1.149	0.00103	ENSG00000228157	AC0079525
1.151	0.0208	ENSG00000175920	DOK7
1.156	0.0135	ENSG00000132688	NES
1.159	0.0287	ENSG00000130748	TMEM160
1.192	0.0261	ENSG00000117594	HSD11B1
1.197	0.0248	ENSG00000204618	RNF39
1.202	0.0325	ENSG00000161682	FAM171A2
1.216	0.0125	ENSG00000168517	HEXIM2
1.221	0.0053	ENSG00000145996	CDKAL1
1.223	0.0355	ENSG00000185437	SH3BGR
1.227	0.00868	ENSG00000167771	RCOR2
1.229	0.00791	ENSG00000196118	CCDC189
1.248	0.0456	ENSG00000273253	RP3_402G1126
1.248	0.0388	ENSG00000233369	GTF2IP4
1.251	0.0249	ENSG00000261385	RP11_388M202
1.253	0.0458	ENSG00000223343	RP13_131K192
1.254	0.04	ENSG00000143867	OSR1
1.259	0.0109	ENSG00000178531	CTXN1
1.266	0.0246	ENSG00000128342	LIF
1.269	0.0436	ENSG00000162998	FRZB
1.277	0.0209	ENSG00000231028	LINC00271
1.277	0.00968	ENSG00000154146	NRGN
1.277	0.000928	ENSG00000169710	FASN
1.28	0.000431	ENSG00000205238	SPDYE2 (includes others)
1.284	0.00331	ENSG00000183077	AFMID
1.303	0.00602	ENSG00000267834	RP11_167N55
1.319	0.0291	ENSG00000272030	RP1_178F154
1.336	0.0196	ENSG00000234636	MED14OS
1.347	0.0117	ENSG00000249633	OR52V1P
1.352	0.0209	ENSG00000262528	LA16C_349E101
1.353	0.0497	ENSG00000237751	LINC01143
1.353	0.0391	ENSG00000270951	RP1_309F204
1.354	0.0109	ENSG00000247627	MTND4P12
1.366	0.0125	ENSG00000262413	RP11_498C93
1.369	0.0432	ENSG00000225832	RP3_348I233
1.376	0.0246	ENSG00000116661	FBXO2
1.381	0.0151	ENSG00000175264	CHST1
1.388	0.0458	ENSG00000179639	FCER1A
1.39	0.023	ENSG00000151365	THRSP
1.393	0.0435	ENSG00000184709	LRRC26
1.413	0.0274	ENSG00000204044	SLC12A5-AS1
1.429	0.0126	ENSG00000272115	GS1_393G1214
1.442	0.0233	ENSG00000249516	PRELID3BP6
1.45	0.0158	ENSG00000185915	KLHL34
1.455	0.0322	ENSG00000203618	GP1BB
1.458	0.0152	ENSG00000178538	CA8
1.468	0.0291	ENSG00000145808	ADAMTS19
1.486	0.00542	ENSG00000259238	RP11_361D152
1.503	0.000229	ENSG00000227766	HCG4P5
1.521	0.0187	ENSG00000257900	RP11_454K71
1.538	0.00168	ENSG00000162551	ALPL
1.541	0.0185	ENSG00000204538	PSORS1C2
1.555	0.0168	ENSG00000116031	CD207
1.562	0.00298	ENSG00000264188	RP11_13N135
1.594	0.000122	ENSG00000229413	RP11_274B2112
1.601	0.00486	ENSG00000227507	LTB
1.63	0.00352	ENSG00000173678	SPDYE2 (includes others)
1.633	0.011	ENSG00000226278	PSPHP1
1.661	1.65e-08	ENSG00000206737	RNVU1-18
1.739	1.75e-08	ENSG00000206585	RNVU1-7
1.752	0.00157	ENSG00000264028	RN7SL744P
1.756	0.00218	ENSG00000263426	RN7SL471P
1.765	0.00165	ENSG00000198944	SOWAHA
1.781	0.00191	ENSG00000266036	LOC105371893
1.876	0.000484	ENSG00000151892	GFRA1
2.223	2.71e-05	ENSG00000177359	OVOS2
